# Supplementary material for: Inhibition of the succinyl dehydrogenase complex in acute myeloid leukemia leads to a lactate-fuelled respiratory metabolic vulnerability
Source: Nat Commun. 2022 Apr 19;13:2013. doi: 10.1038/s41467-022-29639-0 (PMC9018882; doi:10.1038/s41467-022-29639-0)
Supplement: Supplementary file 4 — Supplementary Data 1 [file 41467_2022_29639_MOESM4_ESM.xlsx]

## Sheet: Patient information
Supplemental Table S1: patient characteristics
Sample Nr	Cell population	Material	Diagnose	proteomics	%CD34	FLT3	NPM	karyotype/mut	risk-score
1	CD34	PB	AML	yes	50	ITD	wt	46, XY, del (9) (q12, q22)	adverse
2	CD34	PB	AML	yes	42	ITD	wt	45, inv3q, -7, -10, NRAS, MUTYH, IDH1 R132H (4%)	adverse
3	CD34	PB	AML	yes	5	ITD	cyt	NK	Int
4	CD34	PB	AML	yes	20	ITD	wt	NK	Int
5	CD34	PB	AML	yes	40	ITD	wt	NK, FGF12, PAX5	Int
6	CD34	BM	AML	yes	67	ITD	wt	NK	Int
7	CD34	PB	AML after MDS	yes	42	ITD	wt	NK	na
8	CD34	PB	AML	yes	63	ITD	wt	46,XY,t(7;11)(p15;p15) (HOXA9/NUP98)	adverse
9	CD34	BM	AML	yes	39	ITD	wt	47,XY,t(3;5)(q23;q33),+8[10], IDH1 R132H	na
10	CD34	PB	AML	yes	60	ITD	wt	NK, IDH2 R140Q, DNMT3A, IDH2	adverse
11	CD34	PB	AML	yes	30	ITD	wt	DNMT3A R882H, IDH2 R140Q, DNMT3A, ASXL1	Int
12	MNC	BM	AML	yes	<1	ITD	cyt	NK	na
13	CD34	BM	2nd AML	yes	7	ITD	cyt	complex	Int
14	MNC	BM	AML	yes	<1	ITD	cyt	NK, IDH2 R140W, DNMT3A, NPM, TCF3, IDH1 R132H (2%)	Int
15	MNC	PB	AML	yes	<1	ITD	cyt	NK	Int
16	CD34	PB	AML	yes	59	wt	wt	-9q	adverse
17	CD34	PB	AML after MDS	yes	56	wt	wt	45 xx, 3p+, -7, 8p-, 46xx	adverse
18	CD34	PB	AML	yes	20	wt	wt	inv (16)(p13q22)/t(16;16)(p13;q22) [CBFß/MYH11]. 2nd clone 7q-	Int
19	CD34	PB	2nd AML	yes	56	wt	wt	NK, IDH2, RUNX1, SFSR2	Int
20	CD34	BM	AML/BC AML	yes	32	wt	wt	t(9;22)/inv 16, MLL2, IDH1 R132H (4%)	adverse
21	CD34	PB	AML	yes	35	wt	wt	NK, NRAS (0.25), WT1 (0.2), CEBPA (0.46), IDH1 R132H (1%)	Int
22	CD34	BM	AML/CMML	yes	71	wt	wt	NK	Int
23	CD34	PB	AML	yes	16	wt	wt	NK, WT1	Int
24	CD34	BM	AML	yes	36	wt	wt	NK, CEBPa, EP300, SRSF2, TET2	Good
25	CD34	BM	AML	yes	20	wt	wt	inv 16, KRAS, IDH1 R132H (2%)	Int
26	CD34	PB	AML	yes	61	wt	n.a.	atyp CML	adverse
27	CD34	BM	AML	yes	60	wt	wt	complex	Int
28	MNC	PB	AML	yes	<1	wt	cyt	NK, IDH1 R132H , PTPN11, NPM	Int
29	CD34	BM	AML	yes	70	wt	wt	NK	Int
30	CD34	BM	AML	yes	31	wt	wt	NK, IDH2 R140Q, ASXL1, SRSF2	Int
31	MNC	PB	AML	yes	<1	wt	cyt	IDH2 R140Q, NPMcyt	Int
32	CD34	BM	AML	yes	80	wt	wt	inv16	Int
33	CD34	BM	AML	yes	45	wt	wt	NK; JAK2 mut	Int
34	CD34	PB	AML	yes	8	wt	wt	NK, ASXL1, NRAS, RUNX1	Int
35	MNC	PB	AML	yes	<1	wt	cyt	NK	Int
36	CD34	PB	AML	yes	66	wt	wt	NK, CEBPa mut	na
37	CD34	BM	B-ALL	yes	15	wt	wt	MLL-AF4, SET2D, IDH1 R132H (2%)	Int
38	CD34	PB	AML	yes	86	wt	wt	IDH2 R140Q, +11, SRFS2, IDH1 R132H (3%)	adverse
39	CD34	BM	AML	yes	14	wt	wt	t(2;3)	adverse
40	CD34	BM	AML	yes	63	wt	wt	NK, CEBPa mut	Good
41	CD34	BM	AML	yes	90	wt	wt	NK	Int
42	CD34	BM	AML	no	nd	ITD	wt	NK	Int

## Sheet: Metabolic predictors of OS-AML
Genes	p-value KM TCGA LAML continuous variable	HR	Lower limit 95% CI	Upper limit 95% CI
SLC2A1	0.984	1.41	0.89	2.23
SLC2A3	0.805	0.68	0.42	1.1
HK1	0.152	1.46	0.86	2.46
HK2	0.0382	0.52	0.3	0.9
GPI	0.0152	0.62	0.42	0.91
PFKL	0.845	1.41	0.89	2.23
PFKM	0.172	1.45	0.87	2.43
PFKP	0.048	1.79	1.09	2.94
ALDOA	0.516	0.87	0.54	1.41
ALDOC	0.0316	1.52	1.03	2.24
TPI1	0.646	1.49	0.87	2.54
GAPDH	0.0715	0.78	0.49	1.23
PGK1	0.459	1.35	0.85	2.12
PGAM1	0.526	1.62	0.56	2.59
PGAM2	0.0159	0.62	0.42	0.92
ENO1	0.336	1.74	0.82	2.77
ENO2	0.052	1.67	1.05	2.65
PKM	0.032	2.01	1.06	3.82
PDK1	0.511	0.7	0.41	1.19
PDK2	0.511	1.14	0.78	1.67
PDK3	0.485	0.87	0.6	1.28
PDK4	0.051	1.58	0.99	2.51
PDP1	0.795	1.55	0.95	2.52
PDP2	0.684	1.42	0.86	2.32
LDHA	0.291	1.63	0.6	2.56
LDHB	0.535	1.15	0.73	1.81
SLC16A1	0.017	1.89	1.01	3.56
SLC16A3	0.399	1.35	0.84	2.16
CS	0.183	1.79	0.92	3.51
ACO1	0.491	1.23	0.75	2.007
ACO2	0.0206	1.58	1.07	2.34
IDH1	0.544	1.13	0.77	1.65
IDH2	0.44	0.79	0.502	1.24
OGDH	0.634	0.91	0.62	1.33
SUCLG1	0.047	1.83	1.02	3.28
SUCLG2	0.009	1.31	1.01	2.06
SDHA	0.048	1.79	1.08	2.92
SDHB	0.046	2.09	1.07	4.07
SDHC	0.205	0.64	0.4	1.03
FH	0.742	1.45	0.92	2.28
MDH1	0.564	1.44	0.91	2.28
MDH2	0.439	0.705	0.44	1.12
GLS	0.376	1.15	0.72	1.82
GLUL	0.622	1.19	0.81	1.75
SLC1A5	0.32	1.21	0.83	1.78
