# Supplementary material for: Inhibition of the succinyl dehydrogenase complex in acute myeloid leukemia leads to a lactate-fuelled respiratory metabolic vulnerability
Source: Nat Commun. 2022 Apr 19;13:2013. doi: 10.1038/s41467-022-29639-0 (PMC9018882; doi:10.1038/s41467-022-29639-0)
Supplement: Supplementary file 5 — Supplementary Data 2 [file 41467_2022_29639_MOESM5_ESM.xlsx]

## Sheet: LFQ proteome data
Table S2. LFQ proteome in FLT3-ITD vs FLT3-wt AML
GeneNames	id	ProteinIDs	ProteinNames	av ITD	av FLT3 WT	fc ITD/wt	p-value (adjusted)
44M2.3	8352	Q96IC2;Q96IC2-2	Putative RNA exonuclease NEF-sp	1.2886e+07	9.2658e+06	1.39071	na
A1BG	1691	P04217;P04217-2	Alpha-1B-glycoprotein	5.17648e+07	1.86884e+07	2.76989	0.424449
A2M	1567	P01023	Alpha-2-macroglobulin	6.72285e+07	6.79353e+07	0.989596	0.977417
AAAS	9988	Q9NRG9	Aladin	3.95608e+08	3.62074e+08	1.09262	0.288523
AACS	6613	Q86V21;Q86V21-2;Q86V21-3	Acetoacetyl-CoA synthetase	7.39255e+07	7.21353e+07	1.02482	0.90281
AAED1	6399	Q7RTV5	Thioredoxin-like protein AAED1	3.08537e+07	2.95974e+07	1.04245	0.947351
AAGAB	6071	Q6PD74	Alpha- and gamma-adaptin-binding protein p34	6.30448e+07	3.99508e+07	1.57806	0.00277663
AAK1	5303	Q2M2I8;Q2M2I8-2	AP2-associated protein kinase 1	4.76806e+08	5.32326e+08	0.895704	0.491678
AAMDC	9606	Q9H7C9;Q9H7C9-3;Q9H7C9-2	Mth938 domain-containing protein	4.85665e+08	4.23146e+08	1.14775	0.224725
AAMP	4673	Q13685	Angio-associated migratory cell protein	3.54445e+08	3.78721e+08	0.935899	0.476885
AAR2	11146	Q9Y312	Protein AAR2 homolog	2.14955e+08	2.48821e+08	0.863893	0.105012
AARS	3297	P49588;P49588-2	Alanine--tRNA ligase, cytoplasmic	4.43394e+09	5.08675e+09	0.871665	0.102742
AARS2	5588	Q5JTZ9	Alanine--tRNA ligase, mitochondrial	8.72443e+08	7.84855e+08	1.1116	0.285444
AARSD1	8961	Q9BTE6;Q9BTE6-2	Alanyl-tRNA editing protein Aarsd1	5.73088e+08	5.71523e+08	1.00274	0.979598
AARSD1	8962	Q9BTE6-3;E9PB15	Alanyl-tRNA editing protein Aarsd1	#VALUE!	9.55123e+06	na	na
AASDH	5431	Q4L235;Q4L235-3;Q4L235-4;Q4L235-2	Acyl-CoA synthetase family member 4	5.729e+07	4.14934e+07	1.3807	0.149694
AASDHPPT	9999	Q9NRN7;Q9NRN7-2	L-aminoadipate-semialdehyde dehydrogenase-phosphopantetheinyl transferase	6.13814e+08	5.52636e+08	1.1107	0.412723
AASS	10566	Q9UDR5	Alpha-aminoadipic semialdehyde synthase, mitochondrial;Lysine ketoglutarate reductase;Saccharopine dehydrogenase	1.65906e+08	1.66561e+08	0.996071	0.991461
AATF	10271	Q9NY61	Protein AATF	7.0934e+08	7.04573e+08	1.00677	0.951035
ABAT	3993	P80404	4-aminobutyrate aminotransferase, mitochondrial	3.22326e+07	3.7494e+07	0.859673	0.654312
ABCA1	1410	O95477	ATP-binding cassette sub-family A member 1	2.6296e+07	5.05858e+07	0.519829	na
ABCA13	6593	Q86UQ4-4;Q86UQ4;Q86UQ4-3;Q86UQ4-6;Q86UQ4-7;Q86UQ4-5;Q86UQ4-2	ATP-binding cassette sub-family A member 13	1.17081e+08	1.38924e+08	0.842771	0.44489
ABCA2	9211	Q9BZC7;Q9BZC7-3;Q9BZC7-2	ATP-binding cassette sub-family A member 2	3.97034e+07	4.34303e+07	0.914187	0.484496
ABCA3	8768	Q99758;Q99758-2	ATP-binding cassette sub-family A member 3	9.80747e+06	1.86671e+07	0.525389	0.157207
ABCA8	1287	O94911-3;O94911	ATP-binding cassette sub-family A member 8	#VALUE!	4.16301e+06	na	na
ABCB1	1862	P08183;P08183-2	Multidrug resistance protein 1	7.18402e+07	1.38277e+08	0.519538	0.0425275
ABCB10	9993	Q9NRK6	ATP-binding cassette sub-family B member 10, mitochondrial	2.70124e+08	3.05943e+08	0.882925	0.330767
ABCB6	9845	Q9NP58;Q9NP58-4	ATP-binding cassette sub-family B member 6, mitochondrial	7.54608e+07	8.95406e+07	0.842755	0.533246
ABCB7	992	O75027;O75027-2;O75027-3	ATP-binding cassette sub-family B member 7, mitochondrial	4.18274e+08	3.4172e+08	1.22402	0.0427893
ABCB8	10101	Q9NUT2;Q9NUT2-5;Q9NUT2-4;Q9NUT2-2;Q9NUT2-3	ATP-binding cassette sub-family B member 8, mitochondrial	7.22321e+07	5.3245e+07	1.3566	0.0387699
ABCC1	2867	P33527;P33527-9;P33527-4;P33527-2;P33527-3;P33527-5;P33527-6;P33527-7;P33527-8	Multidrug resistance-associated protein 1	2.44555e+08	2.33348e+08	1.04803	0.706788
ABCC10	5674	Q5T3U5;Q5T3U5-2	Multidrug resistance-associated protein 7	4.206e+07	6.24521e+06	6.73476	na
ABCC3	641	O15438;O15438-4;O15438-2;O15438-5	Canalicular multispecific organic anion transporter 2	#VALUE!	3.7448e+07	na	na
ABCC4	642	O15439;O15439-2;O15439-4;O15439-3	Multidrug resistance-associated protein 4	1.26506e+08	1.39093e+08	0.909504	0.645556
ABCC9	944	O60706;O60706-2	ATP-binding cassette sub-family C member 9	#VALUE!	1.95679e+06	na	na
ABCD1	2870	P33897	ATP-binding cassette sub-family D member 1	1.32e+08	1.02816e+08	1.28384	0.144378
ABCD3	2670	P28288;P28288-2;P28288-3	ATP-binding cassette sub-family D member 3	3.89531e+08	3.03782e+08	1.28227	0.150521
ABCD4	447	O14678	ATP-binding cassette sub-family D member 4	2.91456e+07	2.21581e+07	1.31535	0.487149
ABCE1	3776	P61221	ATP-binding cassette sub-family E member 1	6.63029e+09	6.95194e+09	0.953733	0.409215
ABCF1	7326	Q8NE71;Q8NE71-2	ATP-binding cassette sub-family F member 1	3.61693e+09	3.82586e+09	0.945389	0.3166
ABCF2	10595	Q9UG63;Q9UG63-2	ATP-binding cassette sub-family F member 2	6.10388e+08	6.4033e+08	0.953239	0.691085
ABCF3	10098	Q9NUQ8;Q9NUQ8-2	ATP-binding cassette sub-family F member 3	3.98151e+08	4.33842e+08	0.917733	0.231792
ABHD10	10080	Q9NUJ1;Q9NUJ1-2;Q9NUJ1-3	Mycophenolic acid acyl-glucuronide esterase, mitochondrial	2.43689e+09	2.30453e+09	1.05743	0.596511
ABHD11	7383	Q8NFV4;Q8NFV4-4;Q8NFV4-6;Q8NFV4-3;Q8NFV4-5;Q8NFV4-2	Alpha/beta hydrolase domain-containing protein 11	4.13278e+08	2.61912e+08	1.57793	0.00426843
ABHD12	7014	Q8N2K0;Q8N2K0-2;Q8N2K0-3	Monoacylglycerol lipase ABHD12	5.07081e+08	4.98476e+08	1.01726	0.844336
ABHD14B	8366	Q96IU4;Q96IU4-2	Alpha/beta hydrolase domain-containing protein 14B	2.63039e+09	2.78998e+09	0.942801	0.631002
ABHD15	6182	Q6UXT9	Abhydrolase domain-containing protein 15	3.72796e+07	4.29533e+07	0.867909	0.541703
ABHD16A	1493	O95870;O95870-2	Abhydrolase domain-containing protein 16A	4.7198e+08	3.69788e+08	1.27635	0.00666729
ABHD17A	8301	Q96GS6;Q96GS6-2;Q96GS6-3;Q96GS6-4	Alpha/beta hydrolase domain-containing protein 17A	3.17715e+07	3.05783e+07	1.03902	0.876506
ABHD17B	5761	Q5VST6	Alpha/beta hydrolase domain-containing protein 17B	1.25218e+08	1.52908e+08	0.818914	0.127846
ABHD17B	5762	Q5VST6-2	Alpha/beta hydrolase domain-containing protein 17B	#VALUE!	3.91647e+07	na	na
ABHD3	7612	Q8WU67	Abhydrolase domain-containing protein 3	3.6147e+06	4.693e+06	0.770232	na
ABHD4	7455	Q8TB40;Q8TB40-2	Abhydrolase domain-containing protein 4	1.57402e+07	1.91549e+07	0.821732	0.593048
ABHD5	7601	Q8WTS1	1-acylglycerol-3-phosphate O-acyltransferase ABHD5	2.3693e+07	9.89947e+06	2.39336	0.107374
ABHD6	9029	Q9BV23	Monoacylglycerol lipase ABHD6	1.76354e+07	1.0344e+07	1.7049	0.0279168
ABI1	6955	Q8IZP0;Q8IZP0-3;Q8IZP0-2;Q8IZP0-4;Q8IZP0-5;Q8IZP0-6;Q8IZP0-9;Q8IZP0-10;Q8IZP0-8;Q8IZP0-7;Q8IZP0-12;Q8IZP0-11	Abl interactor 1	1.40463e+09	1.41219e+09	0.994644	0.944365
ABI2	10280	Q9NYB9-2;Q9NYB9;Q9NYB9-4;Q9NYB9-3	Abl interactor 2	9.67073e+07	6.99255e+07	1.383	0.210588
ABI3	10450	Q9P2A4;Q9P2A4-2	ABI gene family member 3	5.69308e+07	4.47159e+07	1.27317	0.605511
ABL1	1544	P00519	Tyrosine-protein kinase ABL1	2.62906e+08	2.69884e+08	0.974145	0.793694
ABL2	3102	P42684;P42684-6;P42684-2;P42684-3;P42684-7;P42684-5;P42684-4;P42684-10;P42684-8	Abelson tyrosine-protein kinase 2	1.00537e+08	1.14905e+08	0.874954	0.209218
ABLIM1	435	O14639-2;O14639;O14639-6	Actin-binding LIM protein 1	3.11393e+08	3.17526e+08	0.980687	0.954231
ABLIM1	436	O14639-5;O14639-3;O14639-4	Actin-binding LIM protein 1	4.5318e+07	3.39019e+06	13.3674	na
ABLIM2	5925	Q6H8Q1-9	Actin-binding LIM protein 2	#VALUE!	7.64831e+07	na	na
ABR	4446	Q12979-4;Q12979	Active breakpoint cluster region-related protein	9.42007e+08	5.21436e+08	1.80656	0.044955
ABR	4445	Q12979-2;Q12979-3	Active breakpoint cluster region-related protein	2.7887e+06	4.6905e+06	0.594542	na
ABRACL	10415	Q9P1F3	Costars family protein ABRACL	9.14926e+08	1.01895e+09	0.897915	0.517686
ABT1	10883	Q9ULW3	Activator of basal transcription 1	1.44716e+08	1.95602e+08	0.739845	0.0257247
ABTB1	7973	Q969K4-3;Q969K4;Q969K4-2	Ankyrin repeat and BTB/POZ domain-containing protein 1	3.25778e+07	5.71792e+07	0.569749	0.570193
ABTB2	7185	Q8N961	Ankyrin repeat and BTB/POZ domain-containing protein 2	1.91052e+07	1.60135e+07	1.19307	0.753378
ACAA1	1910	P09110;P09110-2	3-ketoacyl-CoA thiolase, peroxisomal	1.69832e+09	1.76908e+09	0.960005	0.813287
ACAA2	3108	P42765	3-ketoacyl-CoA thiolase, mitochondrial	1.11507e+10	1.20604e+10	0.924576	0.646304
ACACA	4475	Q13085	Acetyl-CoA carboxylase 1;Biotin carboxylase	4.59881e+08	3.87188e+08	1.18774	0.1497
ACACA	4476	Q13085-2;Q13085-3	Acetyl-CoA carboxylase 1;Biotin carboxylase	#VALUE!	4.37933e+06	na	na
ACACA	4477	Q13085-4	Acetyl-CoA carboxylase 1;Biotin carboxylase	#VALUE!	2.6369e+06	na	na
ACACB	402	O00763;O00763-3;O00763-2	Acetyl-CoA carboxylase 2;Biotin carboxylase	3.48626e+06	1.3728e+07	0.253952	na
ACAD10	5957	Q6JQN1;Q6JQN1-5;Q6JQN1-2;Q6JQN1-3	Acyl-CoA dehydrogenase family member 10	2.54147e+08	2.79094e+08	0.910616	0.419296
ACAD10	5958	Q6JQN1-4	Acyl-CoA dehydrogenase family member 10	#VALUE!	#VALUE!	na	na
ACAD8	10806	Q9UKU7;Q9UKU7-3;Q9UKU7-2	Isobutyryl-CoA dehydrogenase, mitochondrial	6.09951e+08	5.04606e+08	1.20877	0.174344
ACAD9	9634	Q9H845	Acyl-CoA dehydrogenase family member 9, mitochondrial	2.11505e+09	1.86459e+09	1.13432	0.190265
ACADM	2050	P11310;P11310-2;REV__P53355-2	Medium-chain specific acyl-CoA dehydrogenase, mitochondrial	5.50374e+09	4.85852e+09	1.1328	0.190626
ACADS	2242	P16219	Short-chain specific acyl-CoA dehydrogenase, mitochondrial	1.69273e+09	1.54914e+09	1.09269	0.572308
ACADSB	3153	P45954;P45954-2	Short/branched chain specific acyl-CoA dehydrogenase, mitochondrial	6.4948e+08	6.88925e+08	0.942744	0.69684
ACADVL	3321	P49748;P49748-2	Very long-chain specific acyl-CoA dehydrogenase, mitochondrial	8.91103e+09	7.56885e+09	1.17733	0.0117819
ACADVL	3322	P49748-3	Very long-chain specific acyl-CoA dehydrogenase, mitochondrial	1.8878e+07	#VALUE!	na	na
ACAP1	4947	Q15027	Arf-GAP with coiled-coil, ANK repeat and PH domain-containing protein 1	2.06975e+09	2.01373e+09	1.02782	0.838894
ACAP2	4972	Q15057	Arf-GAP with coiled-coil, ANK repeat and PH domain-containing protein 2	1.1762e+09	1.05884e+09	1.11084	0.337751
ACAP3	8529	Q96P50;Q96P50-1;Q96P50-4	Arf-GAP with coiled-coil, ANK repeat and PH domain-containing protein 3	3.69397e+07	4.27233e+07	0.864626	0.625677
ACAT1	2571	P24752;P24752-2	Acetyl-CoA acetyltransferase, mitochondrial	1.02375e+10	1.04257e+10	0.981949	0.896149
ACAT2	9086	Q9BWD1	Acetyl-CoA acetyltransferase, cytosolic	2.93226e+09	2.66794e+09	1.09907	0.303355
ACAT2	9087	Q9BWD1-2	Acetyl-CoA acetyltransferase, cytosolic	#VALUE!	#VALUE!	na	na
ACBD3	9479	Q9H3P7	Golgi resident protein GCP60	5.5632e+08	4.7428e+08	1.17298	0.139135
ACBD4	7257	Q8NC06-2;Q8NC06;Q8NC06-3	Acyl-CoA-binding domain-containing protein 4	1.0164e+07	1.87812e+07	0.541181	0.392277
ACBD5	5704	Q5T8D3-3;Q5T8D3-2	Acyl-CoA-binding domain-containing protein 5	4.34655e+08	5.6467e+08	0.769749	0.069579
ACBD5	5705	Q5T8D3-4	Acyl-CoA-binding domain-containing protein 5	5.48877e+06	#VALUE!	na	na
ACBD5	5703	Q5T8D3	Acyl-CoA-binding domain-containing protein 5	1.1122e+07	2.17722e+07	0.510834	na
ACBD6	8861	Q9BR61	Acyl-CoA-binding domain-containing protein 6	1.65705e+08	1.42833e+08	1.16014	0.243459
ACBD7	7141	Q8N6N7	Acyl-CoA-binding domain-containing protein 7	3.57713e+07	2.37243e+07	1.50779	0.375594
ACCS	8586	Q96QU6;Q96QU6-2	1-aminocyclopropane-1-carboxylate synthase-like protein 1	5.90128e+06	1.49996e+07	0.39343	0.488739
ACD	8039	Q96AP0;Q96AP0-2	Adrenocortical dysplasia protein homolog	6.18752e+07	7.72086e+07	0.801403	0.0577468
ACE	2101	P12821;P12821-2;P12821-4;P12821-3	Angiotensin-converting enzyme;Angiotensin-converting enzyme, soluble form	6.38815e+08	8.48281e+08	0.75307	0.369564
ACIN1	10809	Q9UKV3;Q9UKV3-3;Q9UKV3-2	Apoptotic chromatin condensation inducer in the nucleus	7.24133e+09	7.75564e+09	0.933686	0.116997
ACIN1	10810	Q9UKV3-5	Apoptotic chromatin condensation inducer in the nucleus	8.67313e+07	1.62829e+08	0.532652	na
ACLY	3540	P53396;P53396-2;P53396-3	ATP-citrate synthase	1.22881e+10	1.17252e+10	1.04801	0.61688
ACN9	10003	Q9NRP4	Protein ACN9 homolog, mitochondrial	3.39245e+07	3.29422e+07	1.02982	0.885184
ACO1	2460	P21399;O00408-5	Cytoplasmic aconitate hydratase	1.80428e+09	2.06183e+09	0.875086	0.232253
ACO2	8774	Q99798	Aconitate hydratase, mitochondrial	1.27003e+10	1.25889e+10	1.00885	0.882918
ACOT1	6566	Q86TX2	Acyl-coenzyme A thioesterase 1	2.33449e+08	1.64216e+08	1.4216	0.0921967
ACOT11	7740	Q8WXI4-2;Q8WXI4	Acyl-coenzyme A thioesterase 11	1.03154e+08	1.06672e+08	0.967021	0.875512
ACOT13	9889	Q9NPJ3;Q9NPJ3-2	Acyl-coenzyme A thioesterase 13;Acyl-coenzyme A thioesterase 13, N-terminally processed	9.82805e+08	1.05844e+09	0.928544	0.600917
ACOT2	3325	P49753;P49753-2	Acyl-coenzyme A thioesterase 2, mitochondrial	1.517e+09	1.38408e+09	1.09603	0.625931
ACOT4	7195	Q8N9L9	Acyl-coenzyme A thioesterase 4	#VALUE!	8.7255e+06	na	na
ACOT7	284	O00154-4;O00154-6;O00154-7;O00154-5;O00154-2;O00154-3	Cytosolic acyl coenzyme A thioester hydrolase	1.14579e+09	8.18106e+08	1.40055	0.0779401
ACOT7	283	O00154	Cytosolic acyl coenzyme A thioester hydrolase	#VALUE!	553250	na	na
ACOT8	461	O14734	Acyl-coenzyme A thioesterase 8	2.41475e+08	2.21598e+08	1.0897	0.434026
ACOT9	11145	Q9Y305-4;Q9Y305-2;Q9Y305-3	Acyl-coenzyme A thioesterase 9, mitochondrial	1.80614e+09	1.33933e+09	1.34855	0.00459571
ACOT9	11144	Q9Y305	Acyl-coenzyme A thioesterase 9, mitochondrial	1.57212e+07	#VALUE!	na	na
ACOX1	4980	Q15067-2;Q15067-3	Peroxisomal acyl-coenzyme A oxidase 1	6.31736e+08	4.97099e+08	1.27085	0.0635632
ACOX1	4979	Q15067	Peroxisomal acyl-coenzyme A oxidase 1	#VALUE!	#VALUE!	na	na
ACOX2	8682	Q99424	Peroxisomal acyl-coenzyme A oxidase 2	6.6178e+06	2.27446e+07	0.290961	na
ACOX3	599	O15254;O15254-2	Peroxisomal acyl-coenzyme A oxidase 3	1.67608e+08	1.29249e+08	1.29678	0.0672203
ACP1	2567	P24666;P24666-3	Low molecular weight phosphotyrosine protein phosphatase	1.60361e+09	1.6683e+09	0.961226	0.618448
ACP1	2568	P24666-2	Low molecular weight phosphotyrosine protein phosphatase	722380	#VALUE!	na	na
ACP1	2569	P24666-4	Low molecular weight phosphotyrosine protein phosphatase	#VALUE!	#VALUE!	na	na
ACP2	2028	P11117;P11117-2	Lysosomal acid phosphatase	7.61574e+07	7.69153e+07	0.990146	0.969428
ACP5	2133	P13686	Tartrate-resistant acid phosphatase type 5	6.20744e+07	2.90043e+07	2.14018	0.216132
ACP6	9880	Q9NPH0;Q9NPH0-2	Lysophosphatidic acid phosphatase type 6	1.0985e+08	6.36047e+07	1.72707	0.0650322
ACPP	2198	P15309;P15309-2;P15309-3	Prostatic acid phosphatase;PAPf39	1.05036e+08	4.88626e+07	2.14962	0.0256213
ACRBP	7328	Q8NEB7	Acrosin-binding protein	2.68757e+07	2.30857e+07	1.16417	0.307442
ACSF2	8124	Q96CM8;Q96CM8-3;Q96CM8-2;Q96CM8-4	Acyl-CoA synthetase family member 2, mitochondrial	2.37104e+09	1.91962e+09	1.23516	0.125958
ACSF3	5422	Q4G176	Acyl-CoA synthetase family member 3, mitochondrial	1.15063e+09	1.13224e+09	1.01624	0.879298
ACSL1	2858	P33121;P33121-3	Long-chain-fatty-acid--CoA ligase 1	1.43233e+09	1.13098e+09	1.26645	0.295391
ACSL1	2859	P33121-2	Long-chain-fatty-acid--CoA ligase 1	6.75e+06	2.0648e+08	0.0326908	na
ACSL3	1427	O95573	Long-chain-fatty-acid--CoA ligase 3	6.80803e+08	4.94072e+08	1.37794	0.0372046
ACSL4	902	O60488;O60488-2	Long-chain-fatty-acid--CoA ligase 4	9.21306e+08	8.73266e+08	1.05501	0.580475
ACSL5	10840	Q9ULC5;Q9ULC5-3;Q9ULC5-4	Long-chain-fatty-acid--CoA ligase 5	7.38728e+08	5.73174e+08	1.28884	0.0255767
ACSL6	10804	Q9UKU0;Q9UKU0-9;Q9UKU0-6;Q9UKU0-1;Q9UKU0-5;Q9UKU0-3;Q9UKU0-8;Q9UKU0-2;Q9UKU0-7	Long-chain-fatty-acid--CoA ligase 6	5.03908e+07	6.42068e+07	0.784821	0.102808
ACSM3	5464	Q53FZ2;Q53FZ2-2	Acyl-coenzyme A synthetase ACSM3, mitochondrial	8.10964e+07	5.10122e+07	1.58975	0.167203
ACSS1	10075	Q9NUB1;Q9NUB1-2;Q9NUB1-3;Q9NUB1-4	Acetyl-coenzyme A synthetase 2-like, mitochondrial	1.60999e+09	1.46653e+09	1.09782	0.521216
ACSS2	9950	Q9NR19;Q9NR19-2	Acetyl-coenzyme A synthetase, cytoplasmic	5.20596e+08	4.28717e+08	1.21431	0.242074
ACSS3	9576	Q9H6R3;Q9H6R3-2	Acyl-CoA synthetase short-chain family member 3, mitochondrial	#VALUE!	3.65289e+07	na	na
ACTA2;ACTG2	3865	P62736;P63267	Actin, aortic smooth muscle;Actin, gamma-enteric smooth muscle	1.2832e+07	#VALUE!	na	na
ACTB	3744	P60709	Actin, cytoplasmic 1;Actin, cytoplasmic 1, N-terminally processed	#VALUE!	#VALUE!	na	na
ACTBL2	5499	Q562R1	Beta-actin-like protein 2	9.73417e+09	6.50434e+09	1.49657	0.101443
ACTC1;ACTA1;ACTG2	3931	P68032;P68133;P63267-2	Actin, alpha cardiac muscle 1;Actin, alpha skeletal muscle;Actin, gamma-enteric smooth muscle	4.14413e+09	4.35927e+09	0.950647	0.752121
ACTG1	3921	P63261	Actin, cytoplasmic 2;Actin, cytoplasmic 2, N-terminally processed	1.89998e+11	1.98214e+11	0.958547	0.651827
ACTL6A	1521	O96019;O96019-2;O94805	Actin-like protein 6A	2.71435e+09	3.15403e+09	0.8606	0.0439754
ACTL8	9536	Q9H568	Actin-like protein 8	#VALUE!	2.84991e+06	na	na
ACTN1	2099	P12814-2;P12814-4	Alpha-actinin-1	3.7025e+09	2.69054e+09	1.37612	0.236213
ACTN1	2098	P12814	Alpha-actinin-1	#VALUE!	1.24113e+06	na	na
ACTN1	2100	P12814-3	Alpha-actinin-1	1.71109e+07	4.193e+07	0.408083	na
ACTN2	2927	P35609-2	Alpha-actinin-2	1.41684e+07	1.9446e+07	0.728599	0.328415
ACTN2	2926	P35609	Alpha-actinin-2	1.9447e+07	#VALUE!	na	na
ACTN3	4300	Q08043	Alpha-actinin-3	3.63196e+07	5.23372e+07	0.693955	0.398675
ACTN4	791	O43707;O43707-2;O43707-3	Alpha-actinin-4	2.35144e+10	2.15006e+10	1.09366	0.244309
ACTR10	10318	Q9NZ32	Actin-related protein 10	3.40715e+08	3.43891e+08	0.990764	0.907824
ACTR1A	3773	P61163	Alpha-centractin	2.73095e+09	2.67956e+09	1.01918	0.793488
ACTR1B	3072	P42025	Beta-centractin	4.34182e+08	4.51723e+08	0.961167	0.73636
ACTR2	3772	P61160;P61160-2	Actin-related protein 2	7.02527e+09	6.64706e+09	1.0569	0.501329
ACTR3	3771	P61158	Actin-related protein 3	1.11736e+10	1.10432e+10	1.0118	0.889593
ACTR3B	10419	Q9P1U1;Q9P1U1-2;Q9P1U1-3;Q9C0K3	Actin-related protein 3B	4.08241e+07	3.44597e+07	1.18469	0.41962
ACTR5	9683	Q9H9F9	Actin-related protein 5	3.72002e+08	3.8227e+08	0.973139	0.677275
ACTR6	9290	Q9GZN1	Actin-related protein 6	1.06595e+08	1.19656e+08	0.890851	0.140781
ACTR8	9671	Q9H981;Q9H981-2;Q9H981-3	Actin-related protein 8	2.55066e+08	2.83635e+08	0.899277	0.0898155
ACVR1	4214	Q04771	Activin receptor type-1	1.06876e+08	1.1242e+07	9.50685	na
ACVR1B	2971	P36896-2;P36896;P36896-3;P36896-4	Activin receptor type-1B	3.24499e+07	7.29944e+07	0.444553	0.230298
ACY1	4184	Q03154;Q03154-4;Q03154-2;Q03154-3	Aminoacylase-1	5.85919e+08	6.84865e+08	0.855526	0.27133
ACY3	8321	Q96HD9	N-acyl-aromatic-L-amino acid amidohydrolase (carboxylate-forming)	1.53073e+08	2.97506e+08	0.51452	0.143869
ACYP1	1818	P07311;P07311-2	Acylphosphatase-1	1.11468e+08	1.74925e+08	0.637231	0.0113239
ACYP2	2171	P14621	Acylphosphatase-2	1.41726e+07	3.58759e+06	3.95046	0.13569
ADA	1556	P00813	Adenosine deaminase	1.00024e+10	1.07628e+10	0.929349	0.733593
ADAL	5905	Q6DHV7;Q6DHV7-2	Adenosine deaminase-like protein	1.6775e+07	1.5021e+07	1.11676	0.824297
ADAM10	446	O14672;O14672-2	Disintegrin and metalloproteinase domain-containing protein 10	7.35959e+08	7.5531e+08	0.97438	0.830007
ADAM12	682	O43184;O43184-3;O43184-4;O43184-2	Disintegrin and metalloproteinase domain-containing protein 12	1.60937e+08	9.48981e+07	1.6959	0.235735
ADAM15	4592	Q13444-10;Q13444-9	Disintegrin and metalloproteinase domain-containing protein 15	4.63453e+07	3.70198e+07	1.25191	0.271036
ADAM17	3977	P78536;P78536-2	Disintegrin and metalloproteinase domain-containing protein 17	3.21902e+08	2.48062e+08	1.29767	0.0844193
ADAM22	10388	Q9P0K1;Q9P0K1-5;Q9P0K1-2;Q9P0K1-4;Q9P0K1-3	Disintegrin and metalloproteinase domain-containing protein 22	2.854e+06	1.7625e+06	1.61929	na
ADAM23	1001	O75077;O75077-3;O75077-2	Disintegrin and metalloproteinase domain-containing protein 23	7.82816e+06	#VALUE!	na	na
ADAM28	10795	Q9UKQ2;Q9UKQ2-2	Disintegrin and metalloproteinase domain-containing protein 28	6.25768e+07	2.94711e+07	2.12332	0.000476199
ADAM8	3953	P78325;P78325-3	Disintegrin and metalloproteinase domain-containing protein 8	6.69767e+07	6.43703e+07	1.04049	0.916162
ADAM9	4591	Q13443;Q13443-2	Disintegrin and metalloproteinase domain-containing protein 9	6.89404e+06	1.36856e+07	0.503743	0.373976
ADAMTS1	10646	Q9UHI8	A disintegrin and metalloproteinase with thrombospondin motifs 1	6.1659e+06	#VALUE!	na	na
ADAMTS12	3719	P58397;P58397-3;P58397-2	A disintegrin and metalloproteinase with thrombospondin motifs 12	4.92942e+07	6.32296e+07	0.779606	na
ADAMTS2	1401	O95450;O95450-2	A disintegrin and metalloproteinase with thrombospondin motifs 2	#VALUE!	1.3585e+08	na	na
ADAMTSL4	6184	Q6UY14;Q6UY14-3;Q6UY14-2	ADAMTS-like protein 4	#VALUE!	7.04869e+06	na	na
ADAP1	1153	O75689;O75689-3;O75689-2	Arf-GAP with dual PH domain-containing protein 1	9.80557e+07	1.01678e+08	0.964373	0.898052
ADAR	3638	P55265;P55265-4	Double-stranded RNA-specific adenosine deaminase	7.90655e+09	7.59242e+09	1.04137	0.48219
ADAR	3640	P55265-5	Double-stranded RNA-specific adenosine deaminase	#VALUE!	7.18912e+06	na	na
ADAR	3639	P55265-2;P55265-3	Double-stranded RNA-specific adenosine deaminase	2.33777e+07	3.78858e+07	0.617056	na
ADARB1	3983	P78563;P78563-5;P78563-3	Double-stranded RNA-specific editase 1	7.75291e+07	7.08223e+07	1.0947	0.660277
ADARB2	10032	Q9NS39;Q9NS39-2	Double-stranded RNA-specific editase B2	3.1414e+07	1.5944e+08	0.197027	na
ADAT1	8993	Q9BUB4;Q9BUB4-2	tRNA-specific adenosine deaminase 1	5.69771e+07	7.05808e+07	0.80726	0.211679
ADAT2	6506	Q7Z6V5;Q7Z6V5-2	tRNA-specific adenosine deaminase 2	4.70606e+07	3.95735e+07	1.18919	0.559786
ADAT3	8233	Q96EY9	Probable inactive tRNA-specific adenosine deaminase-like protein 3	8.12965e+07	9.90872e+07	0.820454	0.226575
ADCK1	6565	Q86TW2;Q86TW2-2;Q86TW2-3	Uncharacterized aarF domain-containing protein kinase 1	1.11723e+07	1.01266e+07	1.10326	0.726748
ADCK3	7424	Q8NI60;Q8NI60-3;Q8NI60-4;Q8NI60-2	Chaperone activity of bc1 complex-like, mitochondrial	1.00222e+09	1.02488e+09	0.977891	0.846178
ADCK4	8150	Q96D53;Q96D53-2	AarF domain-containing protein kinase 4	9.82973e+07	7.34713e+07	1.3379	0.0150614
ADCK5	5375	Q3MIX3	Uncharacterized aarF domain-containing protein kinase 5	7.68239e+06	#VALUE!	na	na
ADCY3	857	O60266;O60266-2	Adenylate cyclase type 3	#VALUE!	9.06138e+06	na	na
ADCY7	3467	P51828	Adenylate cyclase type 7	1.86373e+07	1.51508e+07	1.23012	0.594666
ADCY9	908	O60503	Adenylate cyclase type 9	2.31794e+08	6.33696e+07	3.65781	0.0483807
ADD1	2929	P35611;P35611-3	Alpha-adducin	1.79904e+09	1.96928e+09	0.913552	0.484301
ADD1	2930	P35611-2;P35611-6;P35611-4;P35611-5	Alpha-adducin	#VALUE!	884780	na	na
ADD2	2931	P35612;P35612-4;P35612-2;P35612-8;P35612-9;P35612-5;P35612-6;P35612-7	Beta-adducin	3.66509e+07	1.06731e+08	0.343397	0.0384106
ADD2	2932	P35612-3	Beta-adducin	1.263e+06	#VALUE!	na	na
ADD3	10582	Q9UEY8	Gamma-adducin	7.25812e+07	2.02512e+07	3.58405	0.0132644
ADD3	10583	Q9UEY8-2	Gamma-adducin	1.5867e+09	1.65476e+09	0.958869	0.784606
ADH5	2066	P11766	Alcohol dehydrogenase class-3	5.51802e+09	6.53262e+09	0.844687	0.0318922
ADHFE1	6838	Q8IWW8;Q8IWW8-2;Q8IWW8-3;Q8IWW8-4	Hydroxyacid-oxoacid transhydrogenase, mitochondrial	2.26799e+07	2.22615e+07	1.0188	0.931133
ADI1	9035	Q9BV57;Q9BV57-2	1,2-dihydroxy-3-keto-5-methylthiopentene dioxygenase	1.64509e+08	1.66945e+08	0.985405	0.942911
ADIRF	5159	Q15847	Adipogenesis regulatory factor	5.73299e+06	5.53752e+06	1.0353	0.893588
ADK	3636	P55263;P55263-3	Adenosine kinase	3.42895e+09	2.9673e+09	1.15558	0.0315016
ADK	3637	P55263-2;P55263-4	Adenosine kinase	2.42506e+06	#VALUE!	na	na
ADNP	9446	Q9H2P0	Activity-dependent neuroprotector homeobox protein	2.88948e+09	3.21139e+09	0.89976	0.197822
ADNP2	5953	Q6IQ32	ADNP homeobox protein 2	3.21984e+07	3.75014e+07	0.858593	0.126179
ADO	8658	Q96SZ5	2-aminoethanethiol dioxygenase	4.34772e+08	4.15901e+08	1.04537	0.666866
ADPGK	8888	Q9BRR6;Q9BRR6-2;Q9BRR6-4;Q9BRR6-3;Q9BRR6-5;Q9BRR6-6	ADP-dependent glucokinase	8.78001e+08	8.15565e+08	1.07655	0.52163
ADPRH	3610	P54922	[Protein ADP-ribosylarginine] hydrolase	2.29146e+08	1.35982e+08	1.68512	0.00526647
ADPRHL2	10224	Q9NX46	Poly(ADP-ribose) glycohydrolase ARH3	1.14843e+09	1.17519e+09	0.977232	0.82432
ADPRM	5370	Q3LIE5;Q3LIE5-3	Manganese-dependent ADP-ribose/CDP-alcohol diphosphatase	4.00765e+06	1.17809e+07	0.340184	0.553015
ADRA2A	1900	P08913	Alpha-2A adrenergic receptor	#VALUE!	#VALUE!	na	na
ADRBK1	2579	P25098	Beta-adrenergic receptor kinase 1	2.74854e+09	3.84925e+09	0.714044	0.0046124
ADRBK2	2935	P35626	Beta-adrenergic receptor kinase 2	2.48842e+07	3.91802e+07	0.635122	0.0598814
ADRM1	5174	Q16186	Proteasomal ubiquitin receptor ADRM1	8.33955e+08	7.78305e+08	1.0715	0.601195
ADSL	2790	P30566;P30566-2	Adenylosuccinate lyase	2.24205e+09	2.40203e+09	0.933396	0.382906
ADSS	2786	P30520	Adenylosuccinate synthetase isozyme 2	3.10758e+09	3.55328e+09	0.874565	0.0630694
ADSSL1	6981	Q8N142	Adenylosuccinate synthetase isozyme 1	1.07564e+07	7.62917e+06	1.4099	0.228751
AEBP1	6764	Q8IUX7-2;Q8IUX7	Adipocyte enhancer-binding protein 1	#VALUE!	2.92421e+07	na	na
AEBP2	6223	Q6ZN18;Q6ZN18-2;Q6ZN18-3	Zinc finger protein AEBP2	3.48078e+07	4.04364e+07	0.860804	0.375871
AES	4303	Q08117;Q08117-2	Amino-terminal enhancer of split	4.02064e+08	3.62159e+08	1.11019	0.480539
AFAP1	7084	Q8N556;Q8N556-2	Actin filament-associated protein 1	8.66277e+06	2.80145e+07	0.309225	0.442778
AFAP1L2	7077	Q8N4X5-3	Actin filament-associated protein 1-like 2	1.59042e+08	8.80969e+07	1.8053	0.208781
AFAP1L2	7075	Q8N4X5	Actin filament-associated protein 1-like 2	5.28647e+07	3.37207e+07	1.56772	0.763806
AFAP1L2	7076	Q8N4X5-2;Q8N4X5-4	Actin filament-associated protein 1-like 2	1.0447e+08	#VALUE!	na	na
AFF1	3464	P51825-2	AF4/FMR2 family member 1	2.07999e+08	2.01836e+08	1.03054	0.838821
AFF1	3465	P51825-3;P51825	AF4/FMR2 family member 1	5.7288e+06	2.4e+07	0.2387	na
AFF2	3462	P51816;P51816-2;P51816-6;P51816-5;P51816-7;P51816-3;P51816-4	AF4/FMR2 family member 2	9.68008e+07	6.83529e+07	1.41619	na
AFF3	3466	P51826;P51826-2	AF4/FMR2 family member 3	1.02786e+08	8.1895e+07	1.25509	0.719787
AFF4	10630	Q9UHB7;Q9UHB7-2;Q9UHB7-3	AF4/FMR2 family member 4	1.28935e+08	1.26703e+08	1.01762	0.861149
AFG3L2	11289	Q9Y4W6	AFG3-like protein 2	4.15683e+09	3.57121e+09	1.16398	0.0830461
AFMID	5834	Q63HM1;Q63HM1-2	Kynurenine formamidase	1.86576e+07	2.11566e+07	0.88188	0.543362
AFTPH	6145	Q6ULP2;Q6ULP2-5;Q6ULP2-2;Q6ULP2-4;Q6ULP2-3	Aftiphilin	4.62981e+08	4.01077e+08	1.15434	0.0667581
AGA	2446	P20933	N(4)-(beta-N-acetylglucosaminyl)-L-asparaginase;Glycosylasparaginase alpha chain;Glycosylasparaginase beta chain	3.06971e+07	5.22247e+07	0.587788	0.104955
AGAP1	10969	Q9UPQ3-2;Q9UPQ3;Q9UPQ3-3	Arf-GAP with GTPase, ANK repeat and PH domain-containing protein 1	#VALUE!	2.36085e+07	na	na
AGAP2	8697	Q99490-2	Arf-GAP with GTPase, ANK repeat and PH domain-containing protein 2	8.57323e+08	6.96124e+08	1.23157	0.192694
AGAP2	8696	Q99490	Arf-GAP with GTPase, ANK repeat and PH domain-containing protein 2	1.07435e+07	#VALUE!	na	na
AGAP3	8526	Q96P47-2;Q96P47;Q96P47-4;Q96P47-5;Q96P47-3;Q96P47-6	Arf-GAP with GTPase, ANK repeat and PH domain-containing protein 3	8.46662e+07	1.15828e+08	0.730962	0.087905
AGFG1	3501	P52594;P52594-2;P52594-3;P52594-4	Arf-GAP domain and FG repeat-containing protein 1	7.90496e+08	8.96667e+08	0.881593	0.277065
AGFG2	1317	O95081;O95081-2	Arf-GAP domain and FG repeat-containing protein 2	5.26077e+07	4.54033e+07	1.15868	0.323039
AGGF1	7024	Q8N302;Q8N302-3;Q8N302-2	Angiogenic factor with G patch and FHA domains 1	5.39748e+07	6.31321e+07	0.85495	0.12347
AGK	5474	Q53H12;Q53H12-2	Acylglycerol kinase, mitochondrial	1.58183e+09	1.77263e+09	0.892359	0.267161
AGL	2922	P35573;P35573-2;P35573-3	Glycogen debranching enzyme;4-alpha-glucanotransferase;Amylo-alpha-1,6-glucosidase	1.04484e+09	1.05162e+09	0.99355	0.940967
AGMAT	8917	Q9BSE5	Agmatinase, mitochondrial	9.16024e+07	4.81654e+07	1.90183	0.0362322
AGO1	10826	Q9UL18	Protein argonaute-1	9.40958e+08	1.259e+09	0.747384	0.0114598
AGO2	10812	Q9UKV8;Q9UKV8-2	Protein argonaute-2	1.29676e+09	1.4699e+09	0.88221	0.185893
AGO3	9684	Q9H9G7;Q9H9G7-2	Protein argonaute-3	1.29612e+08	1.63853e+08	0.791027	0.116693
AGO4	9805	Q9HCK5	Protein argonaute-4	7.70822e+07	8.04391e+07	0.958268	0.855236
AGPAT1	8797	Q99943	1-acyl-sn-glycerol-3-phosphate acyltransferase alpha	1.54988e+08	1.25271e+08	1.23722	0.108853
AGPAT2	561	O15120;O15120-2	1-acyl-sn-glycerol-3-phosphate acyltransferase beta	1.4986e+08	1.53638e+08	0.97541	0.857593
AGPAT3	10026	Q9NRZ7;Q9NRZ7-2;Q9NRZ7-3	1-acyl-sn-glycerol-3-phosphate acyltransferase gamma	1.81787e+08	1.64186e+08	1.1072	0.680707
AGPAT4	10025	Q9NRZ5;Q9NRZ5-2	1-acyl-sn-glycerol-3-phosphate acyltransferase delta	2.91476e+07	2.85737e+07	1.02008	0.943809
AGPAT5	10093	Q9NUQ2	1-acyl-sn-glycerol-3-phosphate acyltransferase epsilon	9.27531e+08	9.14409e+08	1.01435	0.94182
AGPAT6	6587	Q86UL3	Glycerol-3-phosphate acyltransferase 4	3.49303e+07	4.11442e+07	0.848973	0.286989
AGPAT9	5457	Q53EU6	Glycerol-3-phosphate acyltransferase 3	1.79193e+08	9.71063e+07	1.84533	0.0627662
AGPS	276	O00116	Alkyldihydroxyacetonephosphate synthase, peroxisomal	2.62489e+09	1.99965e+09	1.31267	0.0051415
AGR2	1508	O95994	Anterior gradient protein 2 homolog	2.86477e+07	1.15447e+08	0.248145	0.0260434
AGR3	7517	Q8TD06	Anterior gradient protein 3 homolog	595720	2.1439e+07	0.0277867	na
AGRN	353	O00468-3;O00468;O00468-5;O00468-4;O00468-2	Agrin;Agrin N-terminal 110 kDa subunit;Agrin C-terminal 110 kDa subunit;Agrin C-terminal 90 kDa fragment;Agrin C-terminal 22 kDa fragment	7.41928e+06	5.39104e+06	1.37623	0.725259
AGT	1566	P01019	Angiotensinogen;Angiotensin-1;Angiotensin-2;Angiotensin-3;Angiotensin-4;Angiotensin 1-9;Angiotensin 1-7;Angiotensin 1-5;Angiotensin 1-4	#VALUE!	9.13983e+06	na	na
AGTPBP1	10987	Q9UPW5;Q9UPW5-2;Q9UPW5-3	Cytosolic carboxypeptidase 1	1.43515e+08	2.07094e+08	0.692994	0.0468298
AGTRAP	6132	Q6RW13;Q6RW13-2	Type-1 angiotensin II receptor-associated protein	3.0936e+08	8.69295e+07	3.55875	na
AHCTF1	7760	Q8WYP5;Q8WYP5-2;Q8WYP5-3	Protein ELYS	1.46629e+09	1.61145e+09	0.909916	0.172902
AHCY	2546	P23526;P23526-2	Adenosylhomocysteinase	7.82416e+09	7.46181e+09	1.04856	0.475505
AHCYL1	835	O43865;O43865-2	Putative adenosylhomocysteinase 2	1.92814e+09	1.67357e+09	1.15212	0.0382756
AHCYL2	8329	Q96HN2-2	Putative adenosylhomocysteinase 3	1.2909e+08	1.44273e+08	0.894762	0.383152
AHCYL2	8328	Q96HN2	Putative adenosylhomocysteinase 3	#VALUE!	3.6439e+06	na	na
AHCYL2	8330	Q96HN2-3;Q96HN2-4	Putative adenosylhomocysteinase 3	#VALUE!	2.47738e+07	na	na
AHDC1	5743	Q5TGY3	AT-hook DNA-binding motif-containing protein 1	3.76697e+08	4.18683e+08	0.899718	0.559464
AHNAK	4347	Q09666	Neuroblast differentiation-associated protein AHNAK	8.78711e+10	5.73462e+10	1.53229	0.0713517
AHNAK	4348	Q09666-2	Neuroblast differentiation-associated protein AHNAK	1.1979e+07	8.8897e+07	0.134751	na
AHNAK2	6780	Q8IVF2-3;Q8IVF2;Q8IVF2-2	Protein AHNAK2	5.2234e+07	6.57478e+07	0.79446	0.551598
AHR	2947	P35869	Aryl hydrocarbon receptor	1.10263e+08	9.10194e+07	1.21143	0.370664
AHRR	122	A9YTQ3;A9YTQ3-3;A9YTQ3-2	Aryl hydrocarbon receptor repressor	1.1321e+07	6.41962e+07	0.17635	na
AHSA1	1400	O95433;O95433-2	Activator of 90 kDa heat shock protein ATPase homolog 1	3.19754e+09	3.37908e+09	0.946275	0.464186
AHSG	1648	P02765	Alpha-2-HS-glycoprotein;Alpha-2-HS-glycoprotein chain A;Alpha-2-HS-glycoprotein chain B	2.70383e+07	1.52266e+07	1.77573	0.675394
AHSP	10334	Q9NZD4	Alpha-hemoglobin-stabilizing protein	3.33309e+07	4.02563e+07	0.827968	0.86938
AIDA	8073	Q96BJ3;Q96BJ3-3	Axin interactor, dorsalization-associated protein	2.60051e+08	1.85274e+08	1.40361	0.0220722
AIF1	3611	P55008;P55008-2	Allograft inflammatory factor 1	4.69565e+08	2.19498e+08	2.13926	0.00452791
AIF1L	8849	Q9BQI0-3;Q9BQI0;Q9BQI0-4;Q9BQI0-2	Allograft inflammatory factor 1-like	1.45564e+08	1.20475e+08	1.20825	0.549077
AIFM1	1480	O95831;O95831-3;O95831-4;O95831-6;O95831-2;O95831-5	Apoptosis-inducing factor 1, mitochondrial	6.8106e+09	5.91832e+09	1.15077	0.0872922
AIFM2	8886	Q9BRQ8	Apoptosis-inducing factor 2	7.55938e+07	1.11455e+08	0.678247	na
AIM1	11277	Q9Y4K1;Q9Y4K1-2	Absent in melanoma 1 protein	6.94197e+08	7.85647e+08	0.883599	0.50485
AIMP1	4426	Q12904;Q12904-2	Aminoacyl tRNA synthase complex-interacting multifunctional protein 1;Endothelial monocyte-activating polypeptide 2	2.58622e+09	2.89189e+09	0.8943	0.0550505
AIMP2	4500	Q13155	Aminoacyl tRNA synthase complex-interacting multifunctional protein 2	1.62681e+09	1.72866e+09	0.941082	0.430979
AIP	291	O00170	AH receptor-interacting protein	2.74579e+09	2.81315e+09	0.976053	0.628264
AJUBA	8353	Q96IF1;Q96IF1-2	LIM domain-containing protein ajuba	3.5877e+07	6.1368e+07	0.584621	na
AK1	1547	P00568	Adenylate kinase isoenzyme 1	3.96072e+07	4.7079e+07	0.841292	0.7649
AK2	3603	P54819;P54819-3	Adenylate kinase 2, mitochondrial;Adenylate kinase 2, mitochondrial, N-terminally processed	1.85766e+10	1.49265e+10	1.24454	0.00960332
AK2	3604	P54819-2;P54819-5	Adenylate kinase 2, mitochondrial;Adenylate kinase 2, mitochondrial, N-terminally processed	4.2899e+06	#VALUE!	na	na
AK2	3605	P54819-6;P54819-4	Adenylate kinase 2, mitochondrial;Adenylate kinase 2, mitochondrial, N-terminally processed	#VALUE!	2.539e+06	na	na
AK3	10703	Q9UIJ7;Q9UIJ7-3;Q9UIJ7-2	GTP:AMP phosphotransferase AK3, mitochondrial	3.84486e+09	3.34681e+09	1.14882	0.0983415
AK4	2634	P27144	Adenylate kinase 4, mitochondrial	2.50756e+08	3.36434e+08	0.745334	0.517198
AK5	11428	Q9Y6K8	Adenylate kinase isoenzyme 5	8.07668e+07	9.29081e+07	0.869319	0.844346
AK5	11429	Q9Y6K8-2	Adenylate kinase isoenzyme 5	#VALUE!	3.26773e+08	na	na
AK5	11430	Q9Y6K8-3	Adenylate kinase isoenzyme 5	#VALUE!	5.37367e+07	na	na
AK6	11191	Q9Y3D8;Q9Y3D8-2	Adenylate kinase isoenzyme 6	8.83113e+07	9.96698e+07	0.886039	0.381318
AKAP1	7845	Q92667;Q92667-2	A-kinase anchor protein 1, mitochondrial	2.26738e+08	2.00362e+08	1.13164	0.250825
AKAP10	762	O43572	A-kinase anchor protein 10, mitochondrial	1.07839e+08	1.11765e+08	0.964874	0.796471
AKAP11	10768	Q9UKA4	A-kinase anchor protein 11	3.94804e+08	3.53924e+08	1.1155	0.301857
AKAP12	4167	Q02952;Q02952-3;Q02952-2	A-kinase anchor protein 12	9.5714e+06	1.08565e+07	0.881625	0.741585
AKAP13	4399	Q12802;Q12802-2;Q12802-4;Q12802-5	A-kinase anchor protein 13	1.25551e+09	1.36079e+09	0.922629	0.565933
AKAP17A	4129	Q02040;Q02040-2	A-kinase anchor protein 17A	8.39878e+08	8.11897e+08	1.03446	0.731164
AKAP17A	4130	Q02040-3	A-kinase anchor protein 17A	#VALUE!	777490	na	na
AKAP2	11062	Q9Y2D5-6;Q9Y2D5-4	A-kinase anchor protein 2	3.27443e+08	1.03601e+09	0.316062	0.000460694
AKAP2	11061	Q9Y2D5-5;Q9Y2D5;Q9Y2D5-7	A-kinase anchor protein 2	#VALUE!	1.72886e+06	na	na
AKAP7	10394	Q9P0M2;O43687;O43687-2	A-kinase anchor protein 7 isoform gamma	6.51187e+07	6.78239e+07	0.960116	0.79642
AKAP8	824	O43823	A-kinase anchor protein 8	1.32883e+09	1.11361e+09	1.19327	0.0864238
AKAP8L	10886	Q9ULX6;Q9ULX6-2	A-kinase anchor protein 8-like	7.85116e+08	7.20545e+08	1.08961	0.283248
AKAP9	8806	Q99996-2;Q99996;Q99996-5;Q99996-6	A-kinase anchor protein 9	1.3949e+09	1.49124e+09	0.935395	0.428063
AKAP9	8808	Q99996-4	A-kinase anchor protein 9	#VALUE!	4.76397e+07	na	na
AKAP9	8807	Q99996-3	A-kinase anchor protein 9	#VALUE!	1.83662e+07	na	na
AKNA	6466	Q7Z591;Q7Z591-7;Q7Z591-2;Q7Z591-8;Q7Z591-3;Q7Z591-6;Q7Z591-4	AT-hook-containing transcription factor	2.64457e+08	2.40744e+08	1.0985	0.465679
AKNA	6467	Q7Z591-5	AT-hook-containing transcription factor	1.4038e+07	2.4029e+07	0.58421	na
AKR1A1	2166	P14550	Alcohol dehydrogenase [NADP(+)]	7.02011e+09	8.0574e+09	0.871263	0.383199
AKR1B1	2190	P15121	Aldose reductase	3.64361e+09	4.70677e+09	0.774123	0.0824632
AKR1B15	138	C9JRZ8;C9JRZ8-2	Aldo-keto reductase family 1 member B15	853320	1.09004e+06	0.782831	na
AKR1C1	4215	Q04828;P52895-2	Aldo-keto reductase family 1 member C1	2.10702e+07	2.0508e+07	1.02741	0.937354
AKR1C2	3525	P52895	Aldo-keto reductase family 1 member C2	#VALUE!	7.0653e+06	na	na
AKR1C3	3084	P42330;P42330-2	Aldo-keto reductase family 1 member C3	3.47541e+09	3.26925e+09	1.06306	0.826663
AKR1C4	2305	P17516	Aldo-keto reductase family 1 member C4	2.2319e+08	4.36512e+07	5.11304	na
AKR1D1	3470	P51857;P51857-2	3-oxo-5-beta-steroid 4-dehydrogenase	6.07948e+08	3.44783e+08	1.76328	0.1031
AKR7A2	742	O43488	Aflatoxin B1 aldehyde reductase member 2	3.83973e+09	3.67262e+09	1.0455	0.627822
AKR7A3	1326	O95154	Aflatoxin B1 aldehyde reductase member 3	7.3382e+06	900261	8.1512	na
AKR7L	7406	Q8NHP1	Aflatoxin B1 aldehyde reductase member 4	4.1625e+06	#VALUE!	na	na
AKT1	2819	P31749;P31749-2	RAC-alpha serine/threonine-protein kinase	4.72396e+08	4.42211e+08	1.06826	0.405306
AKT1S1	8058	Q96B36;Q96B36-3;Q96B36-2	Proline-rich AKT1 substrate 1	1.06511e+08	1.0093e+08	1.0553	0.664479
AKT2	2820	P31751	RAC-beta serine/threonine-protein kinase	2.30425e+08	1.9023e+08	1.2113	0.170082
AKT2	2821	P31751-2	RAC-beta serine/threonine-protein kinase	6.0226e+06	2.3877e+06	2.52234	na
AKT3	11031	Q9Y243;Q9Y243-2	RAC-gamma serine/threonine-protein kinase	4.95663e+07	8.41079e+07	0.589318	0.163806
AKTIP	9652	Q9H8T0;Q9H8T0-2	AKT-interacting protein	#VALUE!	#VALUE!	na	na
ALAD	2135	P13716;P13716-2	Delta-aminolevulinic acid dehydratase	7.8743e+08	8.17944e+08	0.962694	0.743708
ALAS1	2113	P13196	5-aminolevulinate synthase, nonspecific, mitochondrial	4.6786e+07	6.82328e+07	0.685681	0.229589
ALB	1650	P02768-3	Serum albumin	1.43646e+07	7.5342e+07	0.190659	na
ALCAM	4677	Q13740;Q13740-2;Q13740-3	CD166 antigen	2.75927e+08	2.57295e+08	1.07241	0.784877
ALCAM	4678	Q13740-4	CD166 antigen	621470	1.8255e+06	0.340438	na
ALDH16A1	6940	Q8IZ83;Q8IZ83-2	Aldehyde dehydrogenase family 16 member A1	2.33762e+09	2.14719e+09	1.08869	0.29111
ALDH16A1	6941	Q8IZ83-3	Aldehyde dehydrogenase family 16 member A1	1.0912e+07	3.83225e+06	2.84741	na
ALDH18A1	3608	P54886-2	Delta-1-pyrroline-5-carboxylate synthase;Glutamate 5-kinase;Gamma-glutamyl phosphate reductase	2.67216e+09	2.19962e+09	1.21483	0.0621539
ALDH18A1	3607	P54886	Delta-1-pyrroline-5-carboxylate synthase;Glutamate 5-kinase;Gamma-glutamyl phosphate reductase	8.25513e+06	9.04897e+06	0.912273	na
ALDH1A1	1531	P00352	Retinal dehydrogenase 1	6.81979e+08	1.7218e+08	3.96085	0.00329071
ALDH1A2	1249	O94788;O94788-2	Retinal dehydrogenase 2	9.6608e+06	1.135e+07	0.851169	0.903721
ALDH1A2	1250	O94788-3;O94788-4	Retinal dehydrogenase 2	#VALUE!	1.20946e+07	na	na
ALDH1A3	3209	P47895	Aldehyde dehydrogenase family 1 member A3	1.89615e+07	1.0464e+06	18.1207	na
ALDH1B1	2800	P30837	Aldehyde dehydrogenase X, mitochondrial	1.68878e+09	1.49971e+09	1.12607	0.388992
ALDH1L1	1191	O75891;O75891-3;O75891-2;O75891-4	Cytosolic 10-formyltetrahydrofolate dehydrogenase	#VALUE!	1.92779e+07	na	na
ALDH1L2	5381	Q3SY69;Q3SY69-3;Q3SY69-2	Mitochondrial 10-formyltetrahydrofolate dehydrogenase	1.30893e+07	1.68372e+07	0.777407	0.457964
ALDH2	1728	P05091;P05091-2	Aldehyde dehydrogenase, mitochondrial	2.66127e+09	1.19735e+09	2.22264	0.102733
ALDH3A2	3444	P51648;P51648-2	Fatty aldehyde dehydrogenase	2.17722e+08	3.40435e+08	0.639539	0.11188
ALDH3B1	3137	P43353;P43353-2	Aldehyde dehydrogenase family 3 member B1	1.84381e+08	1.81161e+08	1.01777	0.953041
ALDH4A1	2731	P30038;P30038-3;P30038-2	Delta-1-pyrroline-5-carboxylate dehydrogenase, mitochondrial	1.64978e+09	1.99047e+09	0.828839	0.34297
ALDH5A1	3445	P51649;P51649-2	Succinate-semialdehyde dehydrogenase, mitochondrial	3.22721e+09	2.61944e+09	1.23202	0.25475
ALDH6A1	4141	Q02252	Methylmalonate-semialdehyde dehydrogenase [acylating], mitochondrial	4.41016e+09	3.8825e+09	1.13591	0.297431
ALDH6A1	4142	Q02252-2	Methylmalonate-semialdehyde dehydrogenase [acylating], mitochondrial	#VALUE!	1.2065e+07	na	na
ALDH7A1	3288	P49419-2;P49419;P49419-4;P49419-3	Alpha-aminoadipic semialdehyde dehydrogenase	1.25891e+09	1.12398e+09	1.12005	0.758299
ALDH8A1	9427	Q9H2A2;Q9H2A2-3;Q9H2A2-2;Q9H2A2-4	Aldehyde dehydrogenase family 8 member A1	4.49822e+07	4.53882e+07	0.991055	0.989169
ALDH9A1	3270	P49189;P49189-2	4-trimethylaminobutyraldehyde dehydrogenase	4.31697e+09	4.26908e+09	1.01122	0.894019
ALDOA	1675	P04075	Fructose-bisphosphate aldolase A	7.11195e+10	7.61529e+10	0.933905	0.299325
ALDOA	1676	P04075-2	Fructose-bisphosphate aldolase A	3.5852e+06	#VALUE!	na	na
ALDOB	1724	P05062	Fructose-bisphosphate aldolase B	#VALUE!	#VALUE!	na	na
ALDOC	1955	P09972	Fructose-bisphosphate aldolase C	1.58166e+09	2.28537e+09	0.69208	0.119128
ALG1	8944	Q9BT22;Q9BT22-2;Q6GMV1	Chitobiosyldiphosphodolichol beta-mannosyltransferase	3.26331e+08	2.68941e+08	1.21339	0.182754
ALG10B;ALG10	5562	Q5I7T1;Q5BKT4	Putative Dol-P-Glc:Glc(2)Man(9)GlcNAc(2)-PP-Dol alpha-1,2-glucosyltransferase;Dol-P-Glc:Glc(2)Man(9)GlcNAc(2)-PP-Dol alpha-1,2-glucosyltransferase	3.80794e+07	5.00859e+07	0.760282	0.116081
ALG11	5322	Q2TAA5	GDP-Man:Man(3)GlcNAc(2)-PP-Dol alpha-1,2-mannosyltransferase	9.39784e+07	9.17857e+07	1.02389	0.889298
ALG13	9851	Q9NP73-2	Putative bifunctional UDP-N-acetylglucosamine transferase and deubiquitinase ALG13	1.08239e+08	1.25684e+08	0.861196	0.225858
ALG13	9852	Q9NP73-3	Putative bifunctional UDP-N-acetylglucosamine transferase and deubiquitinase ALG13	#VALUE!	#VALUE!	na	na
ALG13	9850	Q9NP73	Putative bifunctional UDP-N-acetylglucosamine transferase and deubiquitinase ALG13	1.6496e+07	1.13302e+07	1.45593	na
ALG2	9535	Q9H553;Q9H553-2	Alpha-1,3/1,6-mannosyltransferase ALG2	3.0749e+08	3.13749e+08	0.980048	0.866185
ALG3	7848	Q92685	Dol-P-Man:Man(5)GlcNAc(2)-PP-Dol alpha-1,3-mannosyltransferase	7.0357e+07	1.27979e+08	0.549755	na
ALG5	11390	Q9Y673;Q9Y673-2	Dolichyl-phosphate beta-glucosyltransferase	3.91275e+08	3.35197e+08	1.1673	0.0966965
ALG9	9586	Q9H6U8;Q9H6U8-3;Q9H6U8-2;Q9H6U8-4	Alpha-1,2-mannosyltransferase ALG9	1.02025e+08	8.29451e+07	1.23003	0.154494
ALKBH1	4674	Q13686	Alkylated DNA repair protein alkB homolog 1	2.34683e+07	2.86237e+07	0.819892	0.125935
ALKBH2	5972	Q6NS38;Q6NS38-2	Alpha-ketoglutarate-dependent dioxygenase alkB homolog 2	2.3503e+07	2.29676e+07	1.02331	0.966218
ALKBH3	8566	Q96Q83;Q96Q83-2	Alpha-ketoglutarate-dependent dioxygenase alkB homolog 3	7.38115e+07	8.37956e+07	0.880852	0.2284
ALKBH4	10262	Q9NXW9;Q9NXW9-2	Alpha-ketoglutarate-dependent dioxygenase alkB homolog 4	6.6305e+07	7.69527e+07	0.861633	0.123989
ALKBH5	6059	Q6P6C2;Q6P6C2-1;Q6P6C2-3	RNA demethylase ALKBH5	9.0267e+08	1.01244e+09	0.891579	0.169383
ALKBH6	5368	Q3KRA9;Q3KRA9-2;Q3KRA9-3	Alpha-ketoglutarate-dependent dioxygenase alkB homolog 6	1.34684e+07	2.25066e+07	0.59842	0.47992
ALKBH7	8947	Q9BT30	Alpha-ketoglutarate-dependent dioxygenase alkB homolog 7, mitochondrial	8.08464e+06	1.43855e+07	0.561998	0.458687
ALKBH8	8087	Q96BT7;Q96BT7-4;Q96BT7-3;Q96BT7-2	Alkylated DNA repair protein alkB homolog 8	7.1543e+07	9.4658e+07	0.755805	0.0957839
ALMS1	7511	Q8TCU4;Q8TCU4-2;Q8TCU4-3	Alstrom syndrome protein 1	4.40865e+08	4.72979e+08	0.932102	0.718652
ALOX12	2334	P18054	Arachidonate 12-lipoxygenase, 12S-type	7.58122e+06	2.85926e+07	0.265146	0.557334
ALOX15	2228	P16050;P16050-2	Arachidonate 15-lipoxygenase	1.50731e+07	1.37322e+07	1.09765	0.934019
ALOX15B	610	O15296;O15296-2;O15296-3;O15296-4	Arachidonate 15-lipoxygenase B	1.2815e+09	1.09368e+08	11.7174	na
ALOX5	1949	P09917;P09917-2;P09917-5;P09917-4	Arachidonate 5-lipoxygenase	1.28092e+08	3.35508e+07	3.81787	0.00545749
ALOX5	1950	P09917-3	Arachidonate 5-lipoxygenase	1.70853e+06	1.54007e+07	0.110939	0.05654
ALOX5AP	2413	P20292	Arachidonate 5-lipoxygenase-activating protein	1.64508e+08	1.36764e+08	1.20286	0.759494
ALPK1	8581	Q96QP1;Q96QP1-2	Alpha-protein kinase 1	8.78572e+07	6.11324e+07	1.43716	0.458171
ALPK2	6550	Q86TB3	Alpha-protein kinase 2	1.71871e+07	4.21766e+07	0.407504	0.531714
ALPL	1746	P05186-3;P05186-2	Alkaline phosphatase, tissue-nonspecific isozyme	#VALUE!	1.96894e+07	na	na
ALPL	1745	P05186	Alkaline phosphatase, tissue-nonspecific isozyme	3.61294e+06	2.1905e+06	1.64937	na
ALS2	8563	Q96Q42;Q96Q42-3;Q96Q42-2	Alsin	1.4131e+08	1.21625e+08	1.16185	0.403518
ALS2CL	5831	Q60I27;Q60I27-2;Q60I27-6;Q60I27-5;Q60I27-4	ALS2 C-terminal-like protein	1.44817e+06	1.73018e+07	0.0837008	0.09276
ALYREF	6616	Q86V81	THO complex subunit 4	3.93658e+09	4.80057e+09	0.820024	0.0375402
AMACR	10650	Q9UHK6;Q9UHK6-5	Alpha-methylacyl-CoA racemase	5.7145e+07	4.4586e+07	1.28168	0.267223
AMBRA1	9267	Q9C0C7;Q9C0C7-4;Q9C0C7-2;Q9C0C7-3;Q9C0C7-5;Q9C0C7-6	Activating molecule in BECN1-regulated autophagy protein 1	1.46259e+07	1.74024e+07	0.840452	0.843885
AMD1	2320	P17707;P17707-2	S-adenosylmethionine decarboxylase proenzyme;S-adenosylmethionine decarboxylase alpha chain;S-adenosylmethionine decarboxylase beta chain	5.05693e+07	1.6777e+07	3.0142	0.0449636
AMDHD2	11143	Q9Y303;Q9Y303-2;Q9Y303-3	Putative N-acetylglucosamine-6-phosphate deacetylase	4.52715e+07	4.90159e+07	0.923608	0.588911
AMFR	10811	Q9UKV5	E3 ubiquitin-protein ligase AMFR	1.23457e+08	1.00743e+08	1.22546	0.135828
AMICA1	6729	Q86YT9-4;Q86YT9;Q86YT9-2;Q86YT9-3	Junctional adhesion molecule-like	8.66214e+07	8.06875e+07	1.07354	0.860078
AMIGO3	6661	Q86WK7	Amphoterin-induced protein 3	2.1177e+07	9.54873e+06	2.21778	na
AMMECR1	11290	Q9Y4X0;Q9Y4X0-4	AMME syndrome candidate gene 1 protein	#VALUE!	8.63133e+06	na	na
AMOT	5443	Q4VCS5;Q4VCS5-2	Angiomotin	5.9955e+07	7.39527e+07	0.810721	0.612858
AMOTL1	6895	Q8IY63;Q8IY63-2	Angiomotin-like protein 1	2.82168e+07	4.21811e+07	0.668944	0.231155
AMOTL2	11085	Q9Y2J4-4;Q9Y2J4;Q9Y2J4-3	Angiomotin-like protein 2	5.5294e+08	5.9253e+07	9.33184	na
AMPD1	2519	P23109;P23109-2	AMP deaminase 1	1.47764e+08	4.0232e+07	3.6728	na
AMPD2	4101	Q01433;Q01433-5;Q01433-3;Q01433-4	AMP deaminase 2	1.45261e+09	1.50406e+09	0.965793	0.73759
AMPD2	4102	Q01433-2	AMP deaminase 2	#VALUE!	2.7784e+07	na	na
AMPD3	4099	Q01432-4;Q01432;Q01432-6;Q01432-2	AMP deaminase 3	5.62331e+08	6.31719e+08	0.890161	0.553367
AMPD3	4100	Q01432-5;Q01432-3	AMP deaminase 3	1.3765e+07	9.64148e+06	1.42769	na
AMPH	3287	P49418;P49418-2	Amphiphysin	1.04697e+07	#VALUE!	na	na
AMT	3252	P48728;P48728-3;P48728-4;P48728-2	Aminomethyltransferase, mitochondrial	5.98194e+08	3.94531e+08	1.51622	0.206767
AMZ2	6645	Q86W34;Q86W34-5	Archaemetzincin-2	1.76827e+07	2.43411e+07	0.726456	0.0981658
ANAPC1	9395	Q9H1A4	Anaphase-promoting complex subunit 1	7.27915e+08	7.42105e+08	0.980879	0.771943
ANAPC10	10894	Q9UM13	Anaphase-promoting complex subunit 10	7.59867e+07	6.53432e+07	1.16289	0.217015
ANAPC16	8161	Q96DE5	Anaphase-promoting complex subunit 16	1.9032e+07	2.10477e+07	0.904228	0.478138
ANAPC2	10745	Q9UJX6;Q9UJX6-2	Anaphase-promoting complex subunit 2	1.05974e+08	1.00939e+08	1.04988	0.686926
ANAPC4	10744	Q9UJX5;Q9UJX5-3;Q9UJX5-2	Anaphase-promoting complex subunit 4	8.52539e+07	9.11605e+07	0.935207	0.548862
ANAPC5	10743	Q9UJX4;Q9UJX4-3;Q9UJX4-2	Anaphase-promoting complex subunit 5	1.97795e+08	1.9831e+08	0.997404	0.980451
ANAPC7	10742	Q9UJX3;Q9UJX3-2	Anaphase-promoting complex subunit 7	5.88365e+08	5.40211e+08	1.08914	0.351852
ANGEL2	5775	Q5VTE6;Q5VTE6-2	Protein angel homolog 2	9.06478e+07	9.55397e+07	0.948797	0.567853
ANGPT1	5053	Q15389;Q15389-2	Angiopoietin-1	6.41532e+07	4.32255e+07	1.48415	0.0343337
ANGPTL2	10807	Q9UKU9	Angiopoietin-related protein 2	7.7411e+07	5.2883e+07	1.46382	na
ANGPTL4	9166	Q9BY76;Q9BY76-2	Angiopoietin-related protein 4	#VALUE!	2.7251e+07	na	na
ANGPTL6	7426	Q8NI99	Angiopoietin-related protein 6	1.54039e+07	3.13945e+06	4.90656	0.426929
ANK1	2236	P16157;P16157-8;P16157-5;P16157-16;P16157-3;P16157-12;P16157-14;P16157-10	Ankyrin-1	3.08187e+08	1.35363e+08	2.27674	0.140509
ANK1	2237	P16157-9;P16157-6;P16157-7;P16157-4;P16157-13;P16157-15;P16157-11;P16157-2	Ankyrin-1	#VALUE!	#VALUE!	na	na
ANK1	2238	P16157-21	Ankyrin-1	6.15165e+06	6.0685e+06	1.0137	na
ANK2	4105	Q01484;Q01484-2;Q01484-5;Q01484-7	Ankyrin-2	1.11523e+09	1.62015e+08	6.88347	0.0925351
ANK3	4438	Q12955;Q12955-5;Q12955-6	Ankyrin-3	1.62688e+08	2.23427e+08	0.728148	0.156285
ANKFY1	10488	Q9P2R3;Q9P2R3-2;Q9P2R3-4	Ankyrin repeat and FYVE domain-containing protein 1	9.51361e+08	8.44616e+08	1.12638	0.166417
ANKHD1	6844	Q8IWZ3-6	Ankyrin repeat and KH domain-containing protein 1	1.17349e+09	1.28777e+09	0.911258	0.106997
ANKHD1	6843	Q8IWZ3-2;Q8IWZ3-3	Ankyrin repeat and KH domain-containing protein 1	#VALUE!	8.33369e+06	na	na
ANKHD1	6842	Q8IWZ3;Q8IWZ3-4;Q8IWZ3-5	Ankyrin repeat and KH domain-containing protein 1	3.4352e+06	9.77354e+06	0.35148	na
ANKIB1	10465	Q9P2G1	Ankyrin repeat and IBR domain-containing protein 1	3.01053e+07	2.42364e+07	1.24215	0.355536
ANKLE2	6689	Q86XL3;Q86XL3-2;Q86XL3-3	Ankyrin repeat and LEM domain-containing protein 2	7.13334e+08	6.89574e+08	1.03446	0.701816
ANKMY2	6771	Q8IV38	Ankyrin repeat and MYND domain-containing protein 2	4.91834e+08	5.54547e+08	0.886911	0.33189
ANKRD1	5035	Q15327	Ankyrin repeat domain-containing protein 1	4.0539e+07	5.07408e+07	0.798943	0.721795
ANKRD10	10254	Q9NXR5;Q9NXR5-2	Ankyrin repeat domain-containing protein 10	4.10517e+07	4.76244e+07	0.861989	0.234286
ANKRD11	6144	Q6UB99	Ankyrin repeat domain-containing protein 11	1.04545e+08	1.46599e+08	0.713135	0.019519
ANKRD12	6143	Q6UB98;Q6UB98-2	Ankyrin repeat domain-containing protein 12	1.04698e+08	9.99621e+07	1.04738	0.758076
ANKRD13A	6931	Q8IZ07	Ankyrin repeat domain-containing protein 13A	4.21745e+08	5.046e+08	0.835801	0.107827
ANKRD13D	6263	Q6ZTN6-3;Q6ZTN6;Q6ZTN6-2	Ankyrin repeat domain-containing protein 13D	4.17252e+07	4.86347e+07	0.85793	0.302706
ANKRD16	6058	Q6P6B7;Q6P6B7-2	Ankyrin repeat domain-containing protein 16	4.97176e+07	4.46018e+07	1.1147	0.571836
ANKRD17	1036	O75179;O75179-2;O75179-7;O75179-6;O75179-4;O75179-3;O75179-5	Ankyrin repeat domain-containing protein 17	5.23297e+08	4.90665e+08	1.0665	0.328478
ANKRD2	9312	Q9GZV1;Q9GZV1-2	Ankyrin repeat domain-containing protein 2	9.4836e+06	2.32741e+07	0.407474	na
ANKRD22	5809	Q5VYY1	Ankyrin repeat domain-containing protein 22	4.57989e+07	3.6086e+08	0.126916	na
ANKRD27	8520	Q96NW4	Ankyrin repeat domain-containing protein 27	3.91673e+08	4.50596e+08	0.869232	0.386023
ANKRD28	553	O15084-4;O15084-1	Serine/threonine-protein phosphatase 6 regulatory ankyrin repeat subunit A	2.42749e+07	1.85117e+07	1.31132	0.621891
ANKRD28	552	O15084;O15084-2	Serine/threonine-protein phosphatase 6 regulatory ankyrin repeat subunit A	7.40479e+08	7.2278e+08	1.02449	0.836388
ANKRD31	7157	Q8N7Z5	Putative ankyrin repeat domain-containing protein 31	3.29052e+07	9.79616e+07	0.335899	0.422291
ANKRD32	8851	Q9BQI6	Ankyrin repeat domain-containing protein 32	2.0283e+06	4.8381e+06	0.419234	na
ANKRD35	7006	Q8N283	Ankyrin repeat domain-containing protein 35	3.41782e+08	2.37899e+08	1.43667	0.101755
ANKRD39	5489	Q53RE8	Ankyrin repeat domain-containing protein 39	1.61648e+07	1.525e+07	1.05999	0.774761
ANKRD40	5894	Q6AI12	Ankyrin repeat domain-containing protein 40	2.19941e+07	1.94358e+07	1.13162	0.402182
ANKRD44	7163	Q8N8A2;Q8N8A2-4;Q8N8A2-3;Q8N8A2-5	Serine/threonine-protein phosphatase 6 regulatory ankyrin repeat subunit B	1.75502e+09	1.73434e+09	1.01192	0.928476
ANKRD44	7164	Q8N8A2-2	Serine/threonine-protein phosphatase 6 regulatory ankyrin repeat subunit B	#VALUE!	#VALUE!	na	na
ANKRD46	6649	Q86W74;Q86W74-2	Ankyrin repeat domain-containing protein 46	2.36855e+07	2.66384e+07	0.889147	0.435788
ANKRD49	7679	Q8WVL7	Ankyrin repeat domain-containing protein 49	9.31293e+06	1.03337e+07	0.901222	0.671797
ANKRD50	10859	Q9ULJ7;Q9ULJ7-2	Ankyrin repeat domain-containing protein 50	5.04041e+07	6.98974e+07	0.721116	0.161795
ANKRD52	7222	Q8NB46	Serine/threonine-protein phosphatase 6 regulatory ankyrin repeat subunit C	2.82672e+07	3.55101e+07	0.796033	0.20907
ANKRD54	5995	Q6NXT1;Q6NXT1-2	Ankyrin repeat domain-containing protein 54	1.77022e+08	1.66196e+08	1.06514	0.658591
ANKRD63	139	C9JTQ0	Ankyrin repeat domain-containing protein 63	1.3756e+06	1.10582e+07	0.124397	na
ANKRD66	129	B4E2M5	Ankyrin repeat domain-containing protein 66	#VALUE!	2.15541e+08	na	na
ANKS1A	7837	Q92625;Q92625-2	Ankyrin repeat and SAM domain-containing protein 1A	5.43369e+08	5.4572e+08	0.995692	0.965398
ANKS3	6285	Q6ZW76;Q6ZW76-2	Ankyrin repeat and SAM domain-containing protein 3	1.80422e+07	5.2188e+06	3.45714	0.262285
ANKZF1	9657	Q9H8Y5	Ankyrin repeat and zinc finger domain-containing protein 1	1.38992e+08	1.38296e+08	1.00503	0.947061
ANLN	9935	Q9NQW6;Q9NQW6-2	Actin-binding protein anillin	9.35011e+07	1.32902e+08	0.703532	0.338679
ANO10	10172	Q9NW15;Q9NW15-2;Q9NW15-5;Q9NW15-3;Q9NW15-4	Anoctamin-10	1.09358e+08	1.01625e+08	1.07609	0.694896
ANO3	9196	Q9BYT9;Q9BYT9-2	Anoctamin-3	1.66944e+08	2.18385e+08	0.764446	0.401401
ANO6	5427	Q4KMQ2;Q4KMQ2-3;Q4KMQ2-2;Q4KMQ2-4	Anoctamin-6	1.23336e+08	1.34732e+08	0.915418	0.556611
ANO8	9794	Q9HCE9;Q9HCE9-2	Anoctamin-8	8.73394e+08	1.21804e+09	0.717051	0.57755
ANP32A	3009	P39687;O43423	Acidic leucine-rich nuclear phosphoprotein 32 family member A	1.82146e+10	1.9235e+10	0.946951	0.483275
ANP32B	7850	Q92688;Q92688-2	Acidic leucine-rich nuclear phosphoprotein 32 family member B	1.10782e+10	1.17709e+10	0.941158	0.447055
ANP32E	8968	Q9BTT0;Q9BTT0-3;Q9BTT0-2	Acidic leucine-rich nuclear phosphoprotein 32 family member E	2.79701e+09	3.2619e+09	0.857481	0.0520636
ANPEP	2191	P15144	Aminopeptidase N	8.4647e+08	1.12732e+09	0.750871	0.369104
ANTXR1	9589	Q9H6X2;Q9H6X2-5;Q9H6X2-4;Q9H6X2-6;Q9H6X2-2	Anthrax toxin receptor 1	1.83712e+08	1.46251e+08	1.25614	0.427423
ANTXR2	3717	P58335-4;P58335;P58335-2;P58335-3	Anthrax toxin receptor 2	1.78409e+08	1.61371e+08	1.10559	0.535379
ANXA1	1678	P04083	Annexin A1	6.58306e+10	4.17506e+10	1.57676	0.0468775
ANXA11	3405	P50995;P50995-2	Annexin A11	6.49398e+09	7.27811e+09	0.892261	0.205079
ANXA2	1823	P07355;P07355-2	Annexin A2	1.93993e+10	1.09575e+10	1.77042	0.0901516
ANXA2P2	97	A6NMY6	Putative annexin A2-like protein	#VALUE!	6.0313e+06	na	na
ANXA3	2091	P12429	Annexin A3	9.62692e+07	8.35323e+07	1.15248	0.783496
ANXA4	1931	P09525;P09525-2	Annexin A4	5.63209e+09	5.09731e+09	1.10491	0.435117
ANXA5	1896	P08758	Annexin A5	9.18469e+08	1.69001e+09	0.543469	0.214383
ANXA6	1859	P08133;P08133-2	Annexin A6	1.86091e+10	1.379e+10	1.34947	0.160678
ANXA7	2403	P20073;P20073-2	Annexin A7	4.7616e+09	4.48879e+09	1.06078	0.436231
ANXA8;ANXA8L1	2147	P13928;Q5T2P8;P13928-2	Annexin A8;Annexin A8-like protein 1	1.59507e+07	6.92573e+06	2.3031	0.574544
ANXA8L2	5771	Q5VT79;Q5VT79-2	Annexin A8-like protein 2	4.8441e+06	#VALUE!	na	na
AOAH	2659	P28039;P28039-2	Acyloxyacyl hydrolase;Acyloxyacyl hydrolase small subunit;Acyloxyacyl hydrolase large subunit	1.00758e+08	1.485e+08	0.678507	0.297868
AP1AR	5836	Q63HQ0;Q63HQ0-2	AP-1 complex-associated regulatory protein	3.82875e+06	1.3314e+07	0.287573	na
AP1B1	4368	Q10567;Q10567-2	AP-1 complex subunit beta-1	1.22355e+09	1.07498e+09	1.13821	0.151972
AP1B1	4369	Q10567-3;Q10567-4	AP-1 complex subunit beta-1	2.02886e+08	2.37742e+08	0.853387	0.729915
AP1G1	801	O43747;O43747-2	AP-1 complex subunit gamma-1	1.09002e+09	9.11626e+08	1.19569	0.0608507
AP1G2	1179	O75843	AP-1 complex subunit gamma-like 2	5.67776e+08	4.26227e+08	1.3321	0.0448949
AP1M1	9141	Q9BXS5;Q9BXS5-2	AP-1 complex subunit mu-1	1.49261e+09	1.34944e+09	1.10609	0.119107
AP1M2	11447	Q9Y6Q5-2;Q9Y6Q5	AP-1 complex subunit mu-2	1.96671e+07	1.69e+06	11.6373	na
AP1S1	3812	P61966;P61966-2	AP-1 complex subunit sigma-1A	2.86968e+07	1.77248e+07	1.61902	0.018345
AP1S2	3672	P56377	AP-1 complex subunit sigma-2	1.43595e+08	1.28354e+08	1.11874	0.419671
AP2A1	1464	O95782;O95782-2	AP-2 complex subunit alpha-1	4.09725e+09	4.00179e+09	1.02385	0.714566
AP2A2	1306	O94973-2;O94973-3	AP-2 complex subunit alpha-2	1.13516e+09	1.15526e+09	0.982603	0.868895
AP2A2	1305	O94973	AP-2 complex subunit alpha-2	4.32689e+07	4.29159e+07	1.00822	0.952307
AP2B1	3901	P63010;P63010-2	AP-2 complex subunit beta	5.00269e+09	4.91037e+09	1.0188	0.734939
AP2B1	3902	P63010-3	AP-2 complex subunit beta	1.2799e+07	4.0786e+07	0.313809	na
AP2M1	8141	Q96CW1-2	AP-2 complex subunit mu	1.87534e+09	1.96073e+09	0.956448	0.581059
AP2M1	8140	Q96CW1	AP-2 complex subunit mu	#VALUE!	1.0978e+07	na	na
AP2S1	3558	P53680;P53680-2	AP-2 complex subunit sigma	1.45103e+08	1.60503e+08	0.904053	0.43517
AP3B1	299	O00203	AP-3 complex subunit beta-1	1.76797e+09	1.62391e+09	1.08871	0.166059
AP3B1	300	O00203-3	AP-3 complex subunit beta-1	#VALUE!	1.68567e+08	na	na
AP3B2	4559	Q13367;Q13367-4;Q13367-3;Q13367-2	AP-3 complex subunit beta-2	3.0853e+07	5.36194e+07	0.575408	na
AP3D1	432	O14617-5;O14617;O14617-4;O14617-3	AP-3 complex subunit delta-1	1.29322e+09	1.195e+09	1.08219	0.293631
AP3D1	431	O14617-2	AP-3 complex subunit delta-1	#VALUE!	#VALUE!	na	na
AP3M1	11116	Q9Y2T2	AP-3 complex subunit mu-1	9.06231e+08	8.2735e+08	1.09534	0.308009
AP3M2	3557	P53677;P53677-2	AP-3 complex subunit mu-2	2.61291e+07	3.28759e+07	0.794781	0.0603058
AP3S1	7807	Q92572	AP-3 complex subunit sigma-1	4.99057e+08	5.159e+08	0.967352	0.723873
AP4B1	11403	Q9Y6B7;Q9Y6B7-2	AP-4 complex subunit beta-1	5.06993e+07	4.78901e+07	1.05866	0.697715
AP4E1	10956	Q9UPM8;Q9UPM8-2	AP-4 complex subunit epsilon-1	2.92739e+07	3.29812e+07	0.887594	0.348692
AP4M1	295	O00189	AP-4 complex subunit mu-1	3.35193e+07	3.14902e+07	1.06444	0.629495
AP4S1	11311	Q9Y587;Q9Y587-2;Q9Y587-3;Q9Y587-4	AP-4 complex subunit sigma-1	6.84869e+07	6.6792e+07	1.02538	0.810912
AP5B1	5337	Q2VPB7	AP-5 complex subunit beta-1	1.25613e+07	1.12421e+07	1.11734	0.52235
AP5M1	9365	Q9H0R1;Q9H0R1-2	AP-5 complex subunit mu-1	3.44298e+07	3.70363e+07	0.929625	0.430972
AP5S1	10100	Q9NUS5	AP-5 complex subunit sigma-1	6.22544e+07	5.70284e+07	1.09164	0.31367
AP5Z1	706	O43299;O43299-2;O43299-3	AP-5 complex subunit zeta-1	1.9235e+08	1.95726e+08	0.982754	0.817768
APAF1	457	O14727;O14727-4;O14727-5;O14727-3;O14727-2;O14727-6	Apoptotic protease-activating factor 1	1.59149e+09	1.20804e+09	1.31742	0.0508415
APBA1	4148	Q02410;Q02410-2	Amyloid beta A4 precursor protein-binding family A member 1	#VALUE!	2.55709e+07	na	na
APBA2	8771	Q99767;Q99767-2	Amyloid beta A4 precursor protein-binding family A member 2	#VALUE!	4.62733e+07	na	na
APBA3	1520	O96018	Amyloid beta A4 precursor protein-binding family A member 3	1.51834e+07	1.75848e+07	0.86344	0.536337
APBB1	301	O00213-2;O00213;O00213-3;O00213-4;O00213-6;O00213-5	Amyloid beta A4 precursor protein-binding family B member 1	3.9141e+07	2.06849e+07	1.89225	na
APBB1IP	6478	Q7Z5R6;Q7Z5R6-2	Amyloid beta A4 precursor protein-binding family B member 1-interacting protein	2.19102e+09	2.24218e+09	0.977181	0.850924
APBB2	7898	Q92870;Q92870-4;Q92870-3	Amyloid beta A4 precursor protein-binding family B member 2	2.25975e+07	4.65243e+07	0.485714	0.54293
APC	2578	P25054;P25054-2	Adenomatous polyposis coli protein	8.41548e+07	7.81813e+07	1.07641	0.649538
APCDD1L	7280	Q8NCL9	Protein APCDD1-like	#VALUE!	2.68642e+06	na	na
APCS	1641	P02743	Serum amyloid P-component;Serum amyloid P-component(1-203)	2.29958e+07	1.14365e+07	2.01073	0.164279
APEH	2143	P13798	Acylamino-acid-releasing enzyme	1.89921e+09	2.25062e+09	0.843861	0.123745
APEX1	2645	P27695	DNA-(apurinic or apyrimidinic site) lyase;DNA-(apurinic or apyrimidinic site) lyase, mitochondrial	2.30384e+10	2.11024e+10	1.09174	0.383846
APEX2	10562	Q9UBZ4	DNA-(apurinic or apyrimidinic site) lyase 2	#VALUE!	2.01052e+07	na	na
API5	9246	Q9BZZ5;Q9BZZ5-6	Apoptosis inhibitor 5	4.28945e+09	4.68891e+09	0.914808	0.0835498
API5	9247	Q9BZZ5-1	Apoptosis inhibitor 5	4.8164e+06	#VALUE!	na	na
API5	9248	Q9BZZ5-2;Q9BZZ5-3;Q9BZZ5-5	Apoptosis inhibitor 5	2.3467e+08	#VALUE!	na	na
APIP	8307	Q96GX9;Q96GX9-3	Methylthioribulose-1-phosphate dehydratase	7.43977e+08	6.9234e+08	1.07458	0.504378
APITD1	7021	Q8N2Z9;Q8N2Z9-3	Centromere protein S	5.76161e+07	6.92316e+07	0.832223	0.388956
APITD1	7022	Q8N2Z9-2;O00230	Centromere protein S	#VALUE!	#VALUE!	na	na
APLF	6800	Q8IW19	Aprataxin and PNK-like factor	7.39635e+07	5.49468e+07	1.34609	0.0597511
APLP2	4259	Q06481;Q06481-2	Amyloid-like protein 2	6.53526e+07	1.39854e+08	0.467292	0.00106124
APLP2	4260	Q06481-3;Q06481-6;Q06481-4;Q06481-5	Amyloid-like protein 2	#VALUE!	#VALUE!	na	na
APMAP	9839	Q9HDC9;Q9HDC9-2	Adipocyte plasma membrane-associated protein	1.86628e+09	2.02032e+09	0.923757	0.467224
APOA1	1629	P02647	Apolipoprotein A-I;Proapolipoprotein A-I;Truncated apolipoprotein A-I	1.63943e+08	1.81132e+08	0.905105	0.706743
APOA1BP	7288	Q8NCW5-2;Q8NCW5	NAD(P)H-hydrate epimerase	1.47579e+09	1.44295e+09	1.02275	0.779849
APOA2	1631	P02652	Apolipoprotein A-II;Proapolipoprotein A-II;Truncated apolipoprotein A-II	4.6323e+07	1.18953e+07	3.89424	na
APOA4	1784	P06727	Apolipoprotein A-IV	1.18508e+07	2.40155e+07	0.493463	0.485647
APOB	1679	P04114	Apolipoprotein B-100;Apolipoprotein B-48	7.49159e+07	6.67508e+07	1.12232	0.58366
APOBEC3A	2827	P31941-2	DNA dC->dU-editing enzyme APOBEC-3A	5.62287e+07	3.74814e+07	1.50018	0.380982
APOBEC3A	2826	P31941	DNA dC->dU-editing enzyme APOBEC-3A	1.05046e+07	1.4787e+07	0.710393	na
APOBEC3B	10617	Q9UH17;Q9UH17-3;Q9UH17-2	DNA dC->dU-editing enzyme APOBEC-3B	2.36133e+07	2.63483e+07	0.896198	0.778054
APOBEC3C	10013	Q9NRW3	DNA dC->dU-editing enzyme APOBEC-3C	1.7407e+08	1.58947e+08	1.09514	0.476831
APOBEC3D	8036	Q96AK3	DNA dC->dU-editing enzyme APOBEC-3D	1.0702e+06	3.02462e+06	0.35383	na
APOBEC3F	6763	Q8IUX4;Q8IUX4-2;Q8IUX4-3	DNA dC->dU-editing enzyme APOBEC-3F	3.13601e+07	3.21116e+07	0.976596	0.933711
APOBEC3G	9773	Q9HC16;Q9HC16-3	DNA dC->dU-editing enzyme APOBEC-3G	2.15314e+08	2.14042e+08	1.00594	0.972839
APOBR	4356	Q0VD83;Q0VD83-4;Q0VD83-3;Q0VD83-2	Apolipoprotein B receptor	1.74924e+09	1.42279e+09	1.22945	0.435878
APOC2	1632	P02655	Apolipoprotein C-II	4.29633e+07	2.84982e+07	1.50758	0.515147
APOC3	1633	P02656	Apolipoprotein C-III	#VALUE!	5.07414e+07	na	na
APOD	1727	P05090	Apolipoprotein D	1.71628e+08	1.8329e+08	0.936377	0.774156
APOE	1630	P02649	Apolipoprotein E	4.59126e+07	4.86081e+07	0.944546	0.817981
APOH	1645	P02749	Beta-2-glycoprotein 1	1.52545e+07	1.35226e+07	1.12808	0.835849
APOL2	8844	Q9BQE5	Apolipoprotein L2	4.31442e+08	3.79898e+08	1.13568	0.448839
APOL3	1349	O95236;O95236-2;O95236-3	Apolipoprotein L3	7.76281e+07	7.73611e+07	1.00345	0.991746
APOO	9019	Q9BUR5;Q9BUR5-2	Apolipoprotein O	2.84547e+08	2.61916e+08	1.08641	0.434516
APOOL	6183	Q6UXV4	MICOS complex subunit MIC27	8.43549e+08	8.94538e+08	0.942999	0.533575
APP	1725	P05067;P05067-8;P05067-7;P05067-11;P05067-9;P05067-4;P05067-3;P05067-5;P05067-6;P05067-10;P05067-2	Amyloid beta A4 protein;N-APP;Soluble APP-alpha;Soluble APP-beta;C99;Beta-amyloid protein 42;Beta-amyloid protein 40;C83;P3(42);P3(40);C80;Gamma-secretase C-terminal fragment 59;Gamma-secretase C-terminal fragment 57;Gamma-secretase C-terminal fragment 50;C31	2.84383e+07	5.34673e+07	0.531881	0.0822782
APPBP2	7836	Q92624	Amyloid protein-binding protein 2	1.43563e+07	6.5209e+06	2.20158	na
APPL1	10780	Q9UKG1	DCC-interacting protein 13-alpha	3.07713e+09	3.24675e+09	0.947758	0.565094
APPL2	7342	Q8NEU8;Q8NEU8-2;Q8NEU8-3	DCC-interacting protein 13-beta	5.34142e+07	4.68128e+07	1.14102	0.56164
APRT	1835	P07741;P07741-2	Adenine phosphoribosyltransferase	5.18285e+09	5.46509e+09	0.948355	0.462716
APTX	6400	Q7Z2E3;Q7Z2E3-7;Q7Z2E3-8;Q7Z2E3-11;Q7Z2E3-9;Q7Z2E3-3;Q7Z2E3-10;Q7Z2E3-5;Q7Z2E3-4;Q7Z2E3-13;Q7Z2E3-6;Q7Z2E3-12	Aprataxin	2.35559e+08	2.37037e+08	0.993763	0.944118
AQR	872	O60306	Intron-binding protein aquarius	1.57645e+09	1.65387e+09	0.953191	0.498149
AR;CYCS	1527	P10275;P00001;P00004;P00003;P00002;P10275-2	Androgen receptor;Cytochrome c	#VALUE!	2.62228e+07	na	na
ARAF	2003	P10398;P10398-2	Serine/threonine-protein kinase A-Raf	3.51385e+08	3.58232e+08	0.980887	0.786129
ARAP1	8527	Q96P48;Q96P48-3;Q96P48-4;Q96P48-7;Q96P48-5	Arf-GAP with Rho-GAP domain, ANK repeat and PH domain-containing protein 1	1.13246e+09	7.95079e+08	1.42434	0.0501846
ARAP1	8528	Q96P48-1;Q96P48-2	Arf-GAP with Rho-GAP domain, ANK repeat and PH domain-containing protein 1	#VALUE!	5.6994e+06	na	na
ARAP2	7766	Q8WZ64	Arf-GAP with Rho-GAP domain, ANK repeat and PH domain-containing protein 2	4.24286e+06	9.16648e+06	0.462867	0.135824
ARAP3	7709	Q8WWN8;Q8WWN8-2	Arf-GAP with Rho-GAP domain, ANK repeat and PH domain-containing protein 3	2.87819e+07	3.05923e+07	0.94082	0.953947
ARCN1	3233	P48444;P48444-2	Coatomer subunit delta	5.83088e+09	5.5503e+09	1.05055	0.421873
ARF1;ARF3	4024	P84077;P61204;P61204-2	ADP-ribosylation factor 1;ADP-ribosylation factor 3	8.01348e+08	6.43394e+08	1.2455	0.211975
ARF4	2339	P18085	ADP-ribosylation factor 4	3.87338e+08	3.10716e+08	1.2466	0.186844
ARF5	4025	P84085	ADP-ribosylation factor 5	3.23808e+08	3.43479e+08	0.942729	0.612225
ARF6	3850	P62330	ADP-ribosylation factor 6	1.90571e+08	1.67547e+08	1.13742	0.41563
ARFGAP1	7146	Q8N6T3;Q8N6T3-2;Q8N6T3-5;Q8N6T3-3;Q8N6T3-4	ADP-ribosylation factor GTPase-activating protein 1	4.17763e+08	4.17808e+08	0.999893	0.999256
ARFGAP2	7134	Q8N6H7;Q8N6H7-2	ADP-ribosylation factor GTPase-activating protein 2	1.21581e+09	1.11897e+09	1.08654	0.185088
ARFGAP2	7135	Q8N6H7-3	ADP-ribosylation factor GTPase-activating protein 2	1.3606e+07	3.3575e+07	0.405242	na
ARFGAP3	9846	Q9NP61;Q9NP61-2	ADP-ribosylation factor GTPase-activating protein 3	6.16253e+08	5.07999e+08	1.2131	0.146899
ARFGEF1	11408	Q9Y6D6	Brefeldin A-inhibited guanine nucleotide-exchange protein 1	1.15335e+09	1.16624e+09	0.988946	0.871916
ARFGEF2	11407	Q9Y6D5	Brefeldin A-inhibited guanine nucleotide-exchange protein 2	3.09696e+08	3.05204e+08	1.01472	0.871398
ARFIP1	3537	P53367-2;P53367-3	Arfaptin-1	9.4691e+08	7.11809e+08	1.33029	0.127421
ARFIP1	3536	P53367	Arfaptin-1	2.31608e+07	1.90173e+07	1.21788	0.68218
ARFIP2	3535	P53365;P53365-3;P53365-2	Arfaptin-2	9.85e+07	9.14194e+07	1.07745	0.511588
ARFRP1	4683	Q13795;Q13795-3;Q13795-2;Q13795-4	ADP-ribosylation factor-related protein 1	7.65668e+07	8.75931e+07	0.874119	0.255866
ARG1	1726	P05089;P05089-2;P05089-3	Arginase-1	2.09529e+07	1.6523e+07	1.2681	0.763352
ARG2	3979	P78540	Arginase-2, mitochondrial	#VALUE!	1.2827e+07	na	na
ARGLU1	10180	Q9NWB6	Arginine and glutamate-rich protein 1	1.29987e+09	1.55221e+09	0.837433	0.20751
ARHGAP1	4299	Q07960	Rho GTPase-activating protein 1	3.95804e+09	3.383e+09	1.16998	0.182462
ARHGAP10	14	A1A4S6	Rho GTPase-activating protein 10	7.53692e+07	7.95758e+07	0.947138	0.835877
ARHGAP11A	6048	Q6P4F7;Q6P4F7-3;Q6P4F7-2;Q3KRB8	Rho GTPase-activating protein 11A	7.85654e+07	7.38455e+07	1.06392	0.87906
ARHGAP12	6837	Q8IWW6-2	Rho GTPase-activating protein 12	4.04941e+07	3.66794e+07	1.104	0.623978
ARHGAP12	6836	Q8IWW6;Q8IWW6-3;Q8IWW6-4	Rho GTPase-activating protein 12	#VALUE!	#VALUE!	na	na
ARHGAP15	5487	Q53QZ3	Rho GTPase-activating protein 15	1.78659e+09	1.87701e+09	0.951826	0.632908
ARHGAP17	5881	Q68EM7;Q68EM7-2;Q68EM7-5;Q68EM7-4;Q68EM7-7	Rho GTPase-activating protein 17	2.20481e+09	2.35392e+09	0.936654	0.549041
ARHGAP17	5883	Q68EM7-6	Rho GTPase-activating protein 17	#VALUE!	#VALUE!	na	na
ARHGAP17	5882	Q68EM7-3	Rho GTPase-activating protein 17	#VALUE!	1.6864e+06	na	na
ARHGAP18	7031	Q8N392;Q8N392-2	Rho GTPase-activating protein 18	4.93723e+08	4.38285e+08	1.12649	0.509696
ARHGAP19	4923	Q14CB8;Q14CB8-2;Q14CB8-3;Q14CB8-6;Q14CB8-7;Q14CB8-5;Q14CB8-4	Rho GTPase-activating protein 19	1.74962e+07	2.42814e+07	0.72056	0.322876
ARHGAP21	5686	Q5T5U3;Q5T5U3-3	Rho GTPase-activating protein 21	7.75028e+07	3.41146e+07	2.27184	0.385563
ARHGAP22	6470	Q7Z5H3-2	Rho GTPase-activating protein 22	1.13035e+08	7.31155e+07	1.54597	0.0732231
ARHGAP22	6469	Q7Z5H3;Q7Z5H3-5;Q7Z5H3-3;Q7Z5H3-4	Rho GTPase-activating protein 22	#VALUE!	#VALUE!	na	na
ARHGAP23	10430	Q9P227;Q9P227-2	Rho GTPase-activating protein 23	1.44356e+08	2.5105e+08	0.575008	na
ARHGAP24	7005	Q8N264;Q8N264-3;Q8N264-2;Q8N264-4	Rho GTPase-activating protein 24	#VALUE!	4.7024e+07	na	na
ARHGAP25	3087	P42331-4;P42331-6	Rho GTPase-activating protein 25	4.17736e+09	3.63958e+09	1.14776	0.253838
ARHGAP25	3085	P42331;P42331-3;P42331-5	Rho GTPase-activating protein 25	1.38163e+07	1.32644e+07	1.04161	0.908062
ARHGAP25	3086	P42331-2	Rho GTPase-activating protein 25	#VALUE!	1.2998e+08	na	na
ARHGAP26	10924	Q9UNA1;Q9UNA1-2	Rho GTPase-activating protein 26	1.92304e+08	2.29547e+08	0.837755	0.397396
ARHGAP27	6271	Q6ZUM4;Q6ZUM4-3;Q6ZUM4-2;Q6ZUM4-4	Rho GTPase-activating protein 27	4.67691e+08	4.10062e+08	1.14054	0.460304
ARHGAP29	5453	Q52LW3;Q52LW3-2	Rho GTPase-activating protein 29	1.06823e+07	2.29449e+07	0.465562	0.361406
ARHGAP30	6492	Q7Z6I6;Q7Z6I6-2;Q7Z6I6-3;Q7Z6I6-4	Rho GTPase-activating protein 30	6.3835e+08	6.14929e+08	1.03809	0.757566
ARHGAP31	5300	Q2M1Z3	Rho GTPase-activating protein 31	2.99838e+07	2.23929e+07	1.33899	0.457895
ARHGAP32	107	A7KAX9;A7KAX9-2;A7KAX9-3	Rho GTPase-activating protein 32	5.81397e+07	2.90092e+07	2.00418	0.353849
ARHGAP35	10022	Q9NRY4	Rho GTPase-activating protein 35	2.62482e+08	3.2375e+08	0.810755	0.0110021
ARHGAP4	4042	P98171;P98171-2	Rho GTPase-activating protein 4	5.34097e+09	5.21148e+09	1.02485	0.780154
ARHGAP44	5275	Q17R89	Rho GTPase-activating protein 44	2.082e+06	1.9193e+07	0.108477	na
ARHGAP5	4459	Q13017;Q13017-2	Rho GTPase-activating protein 5	5.18504e+07	8.98436e+07	0.577119	0.01066
ARHGAP6	681	O43182;O43182-4;O43182-5;O43182-2;O43182-3	Rho GTPase-activating protein 6	4.27937e+07	6.28132e+07	0.681285	0.38165
ARHGAP9	8890	Q9BRR9-4;Q9BRR9-3;Q9BRR9-2;Q9BRR9;Q9BRR9-5	Rho GTPase-activating protein 9	9.47415e+08	9.23222e+08	1.02621	0.842762
ARHGDIA	3499	P52565;P52565-2	Rho GDP-dissociation inhibitor 1	7.99177e+09	8.5999e+09	0.929287	0.443499
ARHGDIB	3500	P52566	Rho GDP-dissociation inhibitor 2	2.44889e+10	2.66698e+10	0.918228	0.474693
ARHGEF1	7903	Q92888-3;Q92888;Q92888-2;Q92888-4	Rho guanine nucleotide exchange factor 1	3.64078e+09	3.27926e+09	1.11025	0.199
ARHGEF10	525	O15013-4	Rho guanine nucleotide exchange factor 10	5.38359e+06	7.73187e+06	0.696285	0.675043
ARHGEF10	526	O15013-7;O15013-5;O15013;O15013-6	Rho guanine nucleotide exchange factor 10	1.6723e+06	#VALUE!	na	na
ARHGEF10L	9793	Q9HCE6;Q9HCE6-3;Q9HCE6-2;Q9HCE6-5	Rho guanine nucleotide exchange factor 10-like protein	6.05696e+07	4.458e+07	1.35867	na
ARHGEF11	554	O15085-2	Rho guanine nucleotide exchange factor 11	1.21548e+08	1.31049e+08	0.927498	0.814926
ARHGEF12	10361	Q9NZN5-2;Q9NZN5	Rho guanine nucleotide exchange factor 12	1.14534e+07	1.96218e+07	0.583709	0.207118
ARHGEF16	5786	Q5VV41;Q5VV41-2	Rho guanine nucleotide exchange factor 16	2.4299e+07	7.8573e+06	3.09254	na
ARHGEF17	8534	Q96PE2	Rho guanine nucleotide exchange factor 17	2.77622e+07	3.83316e+07	0.724264	0.445555
ARHGEF18	6257	Q6ZSZ5;Q6ZSZ5-2	Rho guanine nucleotide exchange factor 18	1.44595e+09	1.77099e+09	0.816464	0.0492656
ARHGEF2	7927	Q92974;Q92974-2;Q92974-3	Rho guanine nucleotide exchange factor 2	6.58728e+09	6.20185e+09	1.06215	0.277844
ARHGEF3	9963	Q9NR81-2;Q9NR81-4;Q9NR81-3	Rho guanine nucleotide exchange factor 3	974560	7.55252e+06	0.129038	na
ARHGEF39	7071	Q8N4T4;Q8N4T4-2	Rho guanine nucleotide exchange factor 39	#VALUE!	#VALUE!	na	na
ARHGEF40	7576	Q8TER5-4;Q8TER5-3	Rho guanine nucleotide exchange factor 40	2.49973e+08	2.05561e+08	1.21605	0.390424
ARHGEF40	7575	Q8TER5;Q8TER5-2	Rho guanine nucleotide exchange factor 40	1.4425e+07	#VALUE!	na	na
ARHGEF5	4389	Q12774;Q12774-2;A5YM69	Rho guanine nucleotide exchange factor 5	3.777e+06	7.17365e+07	0.052651	na
ARHGEF6	4966	Q15052	Rho guanine nucleotide exchange factor 6	3.14984e+09	3.29575e+09	0.955725	0.620671
ARHGEF6	4967	Q15052-2	Rho guanine nucleotide exchange factor 6	3.8964e+07	2.1745e+08	0.179186	na
ARHGEF7	4746	Q14155-5;Q14155;Q14155-2;Q14155-3	Rho guanine nucleotide exchange factor 7	8.01635e+08	9.57477e+08	0.837237	0.0392017
ARHGEF7	4745	Q14155-1;Q14155-6	Rho guanine nucleotide exchange factor 7	#VALUE!	1.3424e+07	na	na
ARID1A	408	O14497;O14497-2;O14497-3	AT-rich interactive domain-containing protein 1A	3.73105e+09	4.3893e+09	0.850033	0.00732163
ARID1B	7361	Q8NFD5;Q8NFD5-3;Q8NFD5-2	AT-rich interactive domain-containing protein 1B	2.70656e+09	3.0395e+09	0.890463	0.365351
ARID1B	7362	Q8NFD5-4	AT-rich interactive domain-containing protein 1B	4.87563e+06	6.94603e+06	0.701931	0.536073
ARID2	5862	Q68CP9;Q68CP9-3	AT-rich interactive domain-containing protein 2	9.64978e+08	1.03931e+09	0.928478	0.345728
ARID3A	8787	Q99856	AT-rich interactive domain-containing protein 3A	2.50034e+08	2.43433e+08	1.02712	0.891817
ARID3B	6799	Q8IVW6;Q8IVW6-4;Q8IVW6-3	AT-rich interactive domain-containing protein 3B	8.6561e+07	5.07743e+07	1.70482	0.0135785
ARID4A	2707	P29374;P29374-3;P29374-2	AT-rich interactive domain-containing protein 4A	4.79895e+08	5.53813e+08	0.866528	0.0614817
ARID4B	5434	Q4LE39;Q4LE39-2;Q4LE39-3;Q4LE39-4	AT-rich interactive domain-containing protein 4B	5.13531e+08	5.29108e+08	0.970559	0.733274
ARID5B	4893	Q14865;Q14865-2;Q14865-3	AT-rich interactive domain-containing protein 5B	4.54898e+07	3.75179e+07	1.21248	0.483383
ARIH1	11292	Q9Y4X5	E3 ubiquitin-protein ligase ARIH1	5.64436e+08	4.79791e+08	1.17642	0.0343291
ARIH2	1383	O95376	E3 ubiquitin-protein ligase ARIH2	3.07362e+08	3.33251e+08	0.922314	0.306174
ARL1	3031	P40616;P40616-2	ADP-ribosylation factor-like protein 1	1.0697e+08	9.88846e+07	1.08177	0.588602
ARL10	7171	Q8N8L6	ADP-ribosylation factor-like protein 10	#VALUE!	4.79356e+06	na	na
ARL11	7982	Q969Q4	ADP-ribosylation factor-like protein 11	1.0284e+07	1.3669e+06	7.52359	na
ARL14EP	7177	Q8N8R7	ARL14 effector protein	2.12445e+08	2.39567e+08	0.886786	0.259298
ARL15	10258	Q9NXU5	ADP-ribosylation factor-like protein 15	1.258e+07	1.35733e+07	0.926817	0.709978
ARL2	2955	P36404;P36404-2	ADP-ribosylation factor-like protein 2	1.88324e+08	1.97773e+08	0.952219	0.662034
ARL2BP	11132	Q9Y2Y0;Q9Y2Y0-2	ADP-ribosylation factor-like protein 2-binding protein	1.49328e+08	1.25835e+08	1.1867	0.243404
ARL3	2956	P36405	ADP-ribosylation factor-like protein 3	4.89914e+08	4.13161e+08	1.18577	0.115954
ARL6	9352	Q9H0F7;Q9H0F7-2	ADP-ribosylation factor-like protein 6	2.13998e+07	3.58484e+07	0.596952	0.213101
ARL6IP1	4956	Q15041;Q15041-2;Q15041-3	ADP-ribosylation factor-like protein 6-interacting protein 1	1.64916e+08	1.70901e+08	0.964978	0.84206
ARL6IP4	5854	Q66PJ3;Q66PJ3-3;Q66PJ3-4;Q66PJ3-6	ADP-ribosylation factor-like protein 6-interacting protein 4	5.96484e+08	6.60997e+08	0.9024	0.17325
ARL6IP4	5855	Q66PJ3-7	ADP-ribosylation factor-like protein 6-interacting protein 4	8.03184e+06	5.9536e+06	1.34907	na
ARL6IP5	1198	O75915	PRA1 family protein 3	1.81276e+09	1.45642e+09	1.24466	0.12959
ARL6IP6	7145	Q8N6S5	ADP-ribosylation factor-like protein 6-interacting protein 6	8.85523e+07	8.74689e+07	1.01239	0.938953
ARL8A	8075	Q96BM9	ADP-ribosylation factor-like protein 8A	7.86008e+08	9.27803e+08	0.847172	0.126978
ARL8B	10139	Q9NVJ2;Q9NVJ2-2	ADP-ribosylation factor-like protein 8B	9.0346e+08	8.59493e+08	1.05115	0.695006
ARL9	6138	Q6T311;Q6T311-2	ADP-ribosylation factor-like protein 9	5.8696e+06	1.24506e+07	0.471431	na
ARMC1	10156	Q9NVT9;Q9NVT9-2	Armadillo repeat-containing protein 1	3.62149e+08	4.21163e+08	0.859878	0.0477772
ARMC10	7009	Q8N2F6;Q8N2F6-3	Armadillo repeat-containing protein 10	4.27025e+08	4.6517e+08	0.917997	0.491707
ARMC10	7010	Q8N2F6-2;Q8N2F6-4;Q8N2F6-6;Q8N2F6-5	Armadillo repeat-containing protein 10	9.15144e+06	1.3694e+07	0.668281	na
ARMC5	8104	Q96C12;Q96C12-2;Q96C12-4;Q96C12-3	Armadillo repeat-containing protein 5	4.61146e+07	4.14355e+07	1.11293	0.394094
ARMC6	5993	Q6NXE6;Q6NXE6-2	Armadillo repeat-containing protein 6	4.75038e+08	4.51098e+08	1.05307	0.561396
ARMC7	9570	Q9H6L4	Armadillo repeat-containing protein 7	#VALUE!	4.46094e+06	na	na
ARMC8	6759	Q8IUR7-6	Armadillo repeat-containing protein 8	1.99354e+07	2.16892e+07	0.919141	0.496296
ARMC8	6758	Q8IUR7;Q8IUR7-7;Q8IUR7-2;Q8IUR7-8;Q8IUR7-3	Armadillo repeat-containing protein 8	4.80988e+08	4.96071e+08	0.969595	0.706252
ARMC9	6422	Q7Z3E5;Q7Z3E5-2	LisH domain-containing protein ARMC9	#VALUE!	3.13503e+07	na	na
ARMCX1	10448	Q9P291	Armadillo repeat-containing X-linked protein 1	1.68424e+07	1.38118e+07	1.21942	0.765244
ARMCX2	6353	Q7L311	Armadillo repeat-containing X-linked protein 2	6.11235e+07	8.42876e+07	0.725178	0.511076
ARMCX3	10618	Q9UH62	Armadillo repeat-containing X-linked protein 3	2.67219e+08	2.66161e+08	1.00397	0.963572
ARMCX5	6021	Q6P1M9	Armadillo repeat-containing X-linked protein 5	6.09e+06	9.76136e+06	0.623888	0.187373
ARNT	2641	P27540-3	Aryl hydrocarbon receptor nuclear translocator	2.52329e+08	2.38888e+08	1.05626	0.498952
ARNT	2640	P27540;P27540-2;P27540-4	Aryl hydrocarbon receptor nuclear translocator	2.28503e+06	3.4983e+06	0.653184	na
ARNT2	9771	Q9HBZ2;Q9HBZ2-2	Aryl hydrocarbon receptor nuclear translocator 2	#VALUE!	657900	na	na
ARNTL2	7752	Q8WYA1;Q8WYA1-2;Q8WYA1-7;Q8WYA1-4;Q8WYA1-5;Q8WYA1-6;Q8WYA1-8;Q8WYA1-3;Q8WYA1-9	Aryl hydrocarbon receptor nuclear translocator-like protein 2	8.93343e+07	9.73802e+07	0.917376	0.871071
ARPC1A	7857	Q92747;Q92747-2	Actin-related protein 2/3 complex subunit 1A	3.94528e+08	3.41477e+08	1.15536	0.360595
ARPC1B	566	O15143	Actin-related protein 2/3 complex subunit 1B	1.04855e+10	1.03153e+10	1.0165	0.858557
ARPC2	567	O15144	Actin-related protein 2/3 complex subunit 2	7.67194e+09	7.81759e+09	0.981369	0.832133
ARPC3	568	O15145	Actin-related protein 2/3 complex subunit 3	5.30491e+09	5.13948e+09	1.03219	0.683138
ARPC4	3728	P59998;P59998-3;P59998-4	Actin-related protein 2/3 complex subunit 4	4.28473e+09	4.40249e+09	0.973253	0.814647
ARPC5	651	O15511;O15511-2	Actin-related protein 2/3 complex subunit 5	3.92221e+09	3.90598e+09	1.00415	0.968328
ARPC5L	8814	Q9BPX5	Actin-related protein 2/3 complex subunit 5-like protein	9.05031e+08	9.01867e+08	1.00351	0.96251
ARPIN	6500	Q7Z6K5-2;Q7Z6K5;P59780	Arpin	7.07602e+07	9.6771e+07	0.731213	0.270207
ARPP19	3666	P56211	cAMP-regulated phosphoprotein 19	3.44834e+08	3.76754e+08	0.915277	0.467757
ARPP19	3667	P56211-2	cAMP-regulated phosphoprotein 19	3.78805e+06	2.5698e+07	0.147406	na
ARPP21	10527	Q9UBL0;Q9UBL0-4;Q9UBL0-3;Q9UBL0-2;Q9UBL0-6;Q9UBL0-5	cAMP-regulated phosphoprotein 21	1.76202e+07	1.80694e+07	0.975139	na
ARR3	2964	P36575-2;P36575	Arrestin-C	1.58442e+08	1.43932e+08	1.10081	0.781044
ARRB1	3285	P49407-2	Beta-arrestin-1	4.72073e+09	3.62941e+09	1.30069	0.0247745
ARRB1	3284	P49407	Beta-arrestin-1	3.3645e+07	4.593e+06	7.32528	na
ARRB2	2838	P32121;P32121-3;P32121-4;P32121-5;P32121-2	Beta-arrestin-2	9.94631e+08	1.17052e+09	0.849735	0.309156
ARRDC1	7104	Q8N5I2	Arrestin domain-containing protein 1	1.84702e+08	1.83951e+08	1.00408	0.967187
ARSA	2196	P15289;P15289-2	Arylsulfatase A;Arylsulfatase A component B;Arylsulfatase A component C	1.87558e+08	1.59394e+08	1.1767	0.617535
ARSB	2216	P15848;P15848-2;Q5FYB1	Arylsulfatase B	1.67881e+08	1.87634e+08	0.894726	0.646247
ARSD	3450	P51689;P51689-3;P51689-2	Arylsulfatase D	4.25874e+07	2.5786e+07	1.65157	0.0763625
ARV1	9429	Q9H2C2	Protein ARV1	1.65877e+07	3.75073e+07	0.442252	na
ARVCF	296	O00192;O00192-2	Armadillo repeat protein deleted in velo-cardio-facial syndrome	1.56489e+07	4.66974e+07	0.335113	0.205298
AS3MT	9759	Q9HBK9;Q9HBK9-2	Arsenite methyltransferase	#VALUE!	1.98603e+08	na	na
ASAH1	4618	Q13510;Q13510-2;Q13510-3	Acid ceramidase;Acid ceramidase subunit alpha;Acid ceramidase subunit beta	5.55824e+08	8.66866e+08	0.641187	0.0791508
ASAP1	10852	Q9ULH1;Q9ULH1-2	Arf-GAP with SH3 domain, ANK repeat and PH domain-containing protein 1	3.14457e+08	4.46098e+08	0.704906	0.0134481
ASAP2	669	O43150-2	Arf-GAP with SH3 domain, ANK repeat and PH domain-containing protein 2	3.87298e+07	2.73572e+07	1.41571	0.322775
ASAP2	668	O43150	Arf-GAP with SH3 domain, ANK repeat and PH domain-containing protein 2	#VALUE!	6.75814e+06	na	na
ASAP3	7551	Q8TDY4;Q8TDY4-3;Q8TDY4-2	Arf-GAP with SH3 domain, ANK repeat and PH domain-containing protein 3	3.5148e+07	#VALUE!	na	na
ASB1	11308	Q9Y576	Ankyrin repeat and SOCS box protein 1	2.66092e+07	3.6024e+07	0.738652	0.610812
ASB13	7743	Q8WXK3	Ankyrin repeat and SOCS box protein 13	#VALUE!	#VALUE!	na	na
ASB3	11307	Q9Y575;Q9Y575-2;Q9Y575-3	Ankyrin repeat and SOCS box protein 3	2.9436e+07	3.25228e+07	0.905088	na
ASB6	10206	Q9NWX5;Q9NWX5-2	Ankyrin repeat and SOCS box protein 6	1.19278e+07	1.66827e+07	0.714978	0.290177
ASB9	8179	Q96DX5;Q96DX5-2;Q96DX5-3	Ankyrin repeat and SOCS box protein 9	4.34603e+07	5.08925e+07	0.853962	0.597148
ASCC1	7199	Q8N9N2-2;Q8N9N2	Activating signal cointegrator 1 complex subunit 1	2.62719e+08	2.59885e+08	1.0109	0.89438
ASCC2	9404	Q9H1I8;Q9H1I8-3;Q9H1I8-2	Activating signal cointegrator 1 complex subunit 2	3.78157e+08	3.72528e+08	1.01511	0.903829
ASCC3	7033	Q8N3C0;Q8N3C0-4	Activating signal cointegrator 1 complex subunit 3	7.00501e+08	6.97182e+08	1.00476	0.942548
ASCC3	7034	Q8N3C0-3	Activating signal cointegrator 1 complex subunit 3	#VALUE!	#VALUE!	na	na
ASF1A	11053	Q9Y294	Histone chaperone ASF1A	3.12331e+08	3.92286e+08	0.796182	0.0897093
ASF1B	10149	Q9NVP2	Histone chaperone ASF1B	2.22669e+07	1.85224e+07	1.20216	0.626202
ASH1L	9958	Q9NR48-2;Q9NR48	Histone-lysine N-methyltransferase ASH1L	1.96179e+08	2.19663e+08	0.893093	0.652613
ASH2L	10528	Q9UBL3-3;Q9UBL3;Q9UBL3-2	Set1/Ash2 histone methyltransferase complex subunit ASH2	1.50677e+09	1.50664e+09	1.00008	0.999118
ASL	1702	P04424;P04424-2	Argininosuccinate lyase	4.25764e+08	2.98851e+08	1.42467	0.102598
ASL	1703	P04424-3	Argininosuccinate lyase	8.2073e+06	7.44248e+06	1.10276	na
ASMTL	1442	O95671;O95671-2	N-acetylserotonin O-methyltransferase-like protein	2.49031e+09	2.65891e+09	0.936591	0.517901
ASMTL	1443	O95671-3	N-acetylserotonin O-methyltransferase-like protein	4.7584e+07	4.18293e+07	1.13758	na
ASNA1	786	O43681	ATPase ASNA1	1.83622e+09	2.12516e+09	0.864036	0.0470314
ASNS	1868	P08243;P08243-2	Asparagine synthetase [glutamine-hydrolyzing]	4.08384e+07	4.36843e+07	0.934855	0.853244
ASNS	1869	P08243-3	Asparagine synthetase [glutamine-hydrolyzing]	1.5911e+06	#VALUE!	na	na
ASNSD1	10185	Q9NWL6	Asparagine synthetase domain-containing protein 1	4.633e+07	3.45164e+07	1.34226	na
ASPH	4395	Q12797;Q12797-6;Q12797-2;Q12797-7	Aspartyl/asparaginyl beta-hydroxylase	1.83117e+09	1.49107e+09	1.22809	0.238471
ASPH	4396	Q12797-10;Q12797-9;Q12797-5;Q12797-8	Aspartyl/asparaginyl beta-hydroxylase	#VALUE!	3.99215e+06	na	na
ASPHD1	5751	Q5U4P2	Aspartate beta-hydroxylase domain-containing protein 1	#VALUE!	1.5624e+06	na	na
ASPM	6958	Q8IZT6;Q8IZT6-2	Abnormal spindle-like microcephaly-associated protein	8.82655e+07	1.06608e+08	0.827943	0.150447
ASPSCR1	9219	Q9BZE9;Q9BZE9-2;Q9BZE9-3;Q9BZE9-4	Tether containing UBX domain for GLUT4	7.24602e+08	7.88113e+08	0.919414	0.313002
ASRGL1	6343	Q7L266;Q7L266-2	Isoaspartyl peptidase/L-asparaginase;Isoaspartyl peptidase/L-asparaginase alpha chain;Isoaspartyl peptidase/L-asparaginase beta chain	1.32255e+08	1.27667e+08	1.03593	0.934402
ASS1	1560	P00966	Argininosuccinate synthase	8.64312e+06	1.44182e+07	0.59946	0.332363
ASUN	10145	Q9NVM9;Q9NVM9-2	Protein asunder homolog	1.32089e+09	1.16373e+09	1.13506	0.0288017
ASXL1	6863	Q8IXJ9;Q8IXJ9-2	Putative Polycomb group protein ASXL1	2.3084e+07	6.69632e+07	0.344727	na
ASXL2	6322	Q76L83;Q76L83-2	Putative Polycomb group protein ASXL2	1.34893e+08	1.51238e+08	0.891925	0.329367
ATAD1	7252	Q8NBU5;Q8NBU5-2	ATPase family AAA domain-containing protein 1	5.78599e+08	5.28805e+08	1.09416	0.384053
ATAD2	6121	Q6PL18;Q6PL18-2	ATPase family AAA domain-containing protein 2	9.60696e+08	1.11032e+09	0.865244	0.445382
ATAD2B	10854	Q9ULI0;Q9ULI0-2	ATPase family AAA domain-containing protein 2B	5.74383e+08	6.22716e+08	0.922385	0.457681
ATAD3A	10138	Q9NVI7-2;Q9NVI7;Q9NVI7-3	ATPase family AAA domain-containing protein 3A	5.1784e+09	4.96669e+09	1.04262	0.619722
ATAD3B	5712	Q5T9A4;Q5T9A4-3;Q5T9A4-2	ATPase family AAA domain-containing protein 3B	4.81591e+07	5.12433e+07	0.939811	0.856592
ATAD3C	5669	Q5T2N8	ATPase family AAA domain-containing protein 3C	5.782e+07	6.78226e+07	0.852518	na
ATAD5	8574	Q96QE3;Q96QE3-2	ATPase family AAA domain-containing protein 5	7.30018e+07	8.4724e+07	0.861642	0.585766
ATAT1	5629	Q5SQI0;Q5SQI0-5;Q5SQI0-4;Q5SQI0-2;Q5SQI0-7;Q5SQI0-6;Q5SQI0-3	Alpha-tubulin N-acetyltransferase 1	7.33983e+07	7.14032e+07	1.02794	0.77848
ATE1	1359	O95260-2	Arginyl-tRNA--protein transferase 1	6.0071e+08	6.99236e+08	0.859095	0.0289526
ATE1	1358	O95260	Arginyl-tRNA--protein transferase 1	1.60338e+07	1.74652e+07	0.918047	0.628315
ATF1	2357	P18846;P18846-2	Cyclic AMP-dependent transcription factor ATF-1	7.10482e+08	9.42822e+08	0.75357	0.0149804
ATF2	2201	P15336-5;P15336;P15336-4;P15336-7;P15336-2;P15336-3;P15336-6;P15336-8	Cyclic AMP-dependent transcription factor ATF-2	1.89818e+08	1.7779e+08	1.06765	0.526879
ATF6	2358	P18850	Cyclic AMP-dependent transcription factor ATF-6 alpha;Processed cyclic AMP-dependent transcription factor ATF-6 alpha	2.03756e+07	3.41772e+07	0.596175	0.10915
ATF6B	8795	Q99941;Q99941-2	Cyclic AMP-dependent transcription factor ATF-6 beta;Processed cyclic AMP-dependent transcription factor ATF-6 beta	2.52669e+07	3.62447e+07	0.69712	0.574242
ATF7	2309	P17544-2;P17544-4;P17544-6;P17544;P17544-3;P17544-5	Cyclic AMP-dependent transcription factor ATF-7	4.21526e+08	3.71164e+08	1.13569	0.187654
ATF7IP	6187	Q6VMQ6;Q6VMQ6-5;Q6VMQ6-4;Q6VMQ6-2	Activating transcription factor 7-interacting protein 1	4.25631e+08	4.6239e+08	0.920503	0.369432
ATF7IP2	5754	Q5U623;Q5U623-2	Activating transcription factor 7-interacting protein 2	8.05703e+06	1.5859e+07	0.508043	0.330912
ATG101	8914	Q9BSB4	Autophagy-related protein 101	3.55881e+07	3.16653e+07	1.12388	0.539741
ATG12	1255	O94817	Ubiquitin-like protein ATG12	2.22235e+07	6.00474e+07	0.370099	0.0790005
ATG13	1018	O75143;O75143-2;O75143-5;O75143-3	Autophagy-related protein 13	2.27596e+07	2.72879e+07	0.834054	0.146552
ATG13	1019	O75143-4	Autophagy-related protein 13	#VALUE!	2.10899e+07	na	na
ATG14	6232	Q6ZNE5-2	Beclin 1-associated autophagy-related key regulator	3.9564e+06	3.0581e+06	1.29374	na
ATG14	6231	Q6ZNE5	Beclin 1-associated autophagy-related key regulator	3.0245e+06	8.0018e+06	0.377977	na
ATG16L1	5856	Q676U5;Q676U5-2;Q676U5-3;Q676U5-5;Q676U5-4	Autophagy-related protein 16-1	1.39491e+08	1.50592e+08	0.926285	0.481494
ATG16L2	7214	Q8NAA4;Q8NAA4-3;Q8NAA4-2	Autophagy-related protein 16-2	5.14525e+07	5.59553e+07	0.919529	na
ATG2A	5331	Q2TAZ0-3;Q2TAZ0-5	Autophagy-related protein 2 homolog A	6.74507e+07	5.64775e+07	1.19429	0.0845155
ATG2A	5332	Q2TAZ0-4	Autophagy-related protein 2 homolog A	3.24195e+06	7.30606e+06	0.443735	0.460912
ATG2A	5330	Q2TAZ0	Autophagy-related protein 2 homolog A	1.2551e+06	#VALUE!	na	na
ATG2B	8095	Q96BY7	Autophagy-related protein 2 homolog B	1.19033e+08	1.06034e+08	1.12259	0.209203
ATG3	10055	Q9NT62;Q9NT62-2	Ubiquitin-like-conjugating enzyme ATG3	6.89279e+08	7.16492e+08	0.962019	0.762632
ATG4A	7758	Q8WYN0-3;Q8WYN0;Q8WYN0-5;Q8WYN0-2	Cysteine protease ATG4A	1.65678e+07	1.30134e+07	1.27313	0.584269
ATG4B	11282	Q9Y4P1;Q9Y4P1-6;Q9Y4P1-2;Q9Y4P1-4;Q9Y4P1-3	Cysteine protease ATG4B	1.14976e+08	1.30624e+08	0.880204	0.359427
ATG4C	8174	Q96DT6	Cysteine protease ATG4C	6.85007e+07	6.39484e+07	1.07119	0.59519
ATG5	9413	Q9H1Y0;Q9H1Y0-2	Autophagy protein 5	1.47131e+08	1.22028e+08	1.20571	0.0877778
ATG7	1376	O95352;O95352-3;O95352-2	Ubiquitin-like modifier-activating enzyme ATG7	5.12482e+08	4.02528e+08	1.27316	0.11762
ATG9A	6418	Q7Z3C6;Q7Z3C6-2;Q7Z3C6-3	Autophagy-related protein 9A	3.39101e+07	4.90008e+07	0.692031	0.330386
ATHL1	5344	Q32M88;Q32M88-2	Acid trehalase-like protein 1	6.12281e+07	8.07926e+07	0.757842	0.323705
ATIC	2825	P31939;P31939-2	Bifunctional purine biosynthesis protein PURH;Phosphoribosylaminoimidazolecarboxamide formyltransferase;IMP cyclohydrolase	1.14427e+10	1.10606e+10	1.03455	0.600614
ATL1	7734	Q8WXF7;Q8WXF7-2	Atlastin-1	2.65824e+08	2.57232e+08	1.0334	0.816451
ATL2	7399	Q8NHH9;Q8NHH9-5;Q8NHH9-2;Q8NHH9-3;Q8NHH9-4	Atlastin-2	3.18528e+08	3.39349e+08	0.938645	0.534339
ATL3	5904	Q6DD88	Atlastin-3	1.50568e+09	1.68442e+09	0.893883	0.355475
ATM	4543	Q13315	Serine-protein kinase ATM	7.94267e+08	5.36879e+08	1.47942	0.0162673
ATN1	3582	P54259	Atrophin-1	3.98575e+07	4.75669e+07	0.837926	0.560194
ATOX1	311	O00244	Copper transport protein ATOX1	1.13466e+09	1.24956e+09	0.908048	0.322876
ATP11A	4051	P98196	Probable phospholipid-transporting ATPase IH	2.21665e+07	2.67121e+07	0.82983	0.414214
ATP11B	11069	Q9Y2G3	Probable phospholipid-transporting ATPase IF	1.09876e+08	9.83301e+07	1.11742	0.509755
ATP11C	7223	Q8NB49;Q8NB49-2;Q8NB49-3;Q8NB49-4	Phospholipid-transporting ATPase IG	5.60514e+07	5.66312e+07	0.989762	0.943796
ATP12A	3594	P54707;P54707-2	Potassium-transporting ATPase alpha chain 2	1.25256e+08	1.10426e+08	1.13429	0.888656
ATP13A1	9825	Q9HD20;Q9HD20-3	Manganese-transporting ATPase 13A1	1.37159e+09	1.32476e+09	1.03535	0.604367
ATP13A1	9826	Q9HD20-2	Manganese-transporting ATPase 13A1	#VALUE!	1.44048e+06	na	na
ATP13A2	9897	Q9NQ11;Q9NQ11-3	Probable cation-transporting ATPase 13A2	7.27594e+06	6.74686e+06	1.07842	0.830774
ATP13A3	9612	Q9H7F0;Q9H7F0-2	Probable cation-transporting ATPase 13A3	2.97714e+07	3.31801e+07	0.897266	0.672103
ATP1A1	1721	P05023;P05023-4;P05023-3;P05023-2	Sodium/potassium-transporting ATPase subunit alpha-1	2.97973e+09	3.94875e+09	0.754601	0.016283
ATP1A2	3404	P50993	Sodium/potassium-transporting ATPase subunit alpha-2	4.2387e+07	1.02806e+07	4.123	na
ATP1A3	2126	P13637;P13637-2;P13637-3	Sodium/potassium-transporting ATPase subunit alpha-3	5.53219e+07	4.7455e+07	1.16578	0.802472
ATP1A4	4676	Q13733	Sodium/potassium-transporting ATPase subunit alpha-4	638760	#VALUE!	na	na
ATP1B1	1722	P05026;P05026-2	Sodium/potassium-transporting ATPase subunit beta-1	1.16098e+08	1.44458e+08	0.803683	0.310734
ATP1B3	3595	P54709;P54709-2	Sodium/potassium-transporting ATPase subunit beta-3	3.11175e+08	4.62369e+08	0.673002	0.0431041
ATP2A2	2262	P16615;P16615-5;P16615-2;P16615-3;P16615-4	Sarcoplasmic/endoplasmic reticulum calcium ATPase 2	5.80659e+09	5.27603e+09	1.10056	0.267575
ATP2A3	7952	Q93084;Q93084-3;Q93084-6;Q93084-5;Q93084-2;Q93084-4;Q93084-7	Sarcoplasmic/endoplasmic reticulum calcium ATPase 3	5.06518e+09	5.50825e+09	0.919563	0.52103
ATP2B1	2397	P20020;P20020-6;P20020-3;P20020-4;P20020-5;P20020-2	Plasma membrane calcium-transporting ATPase 1	2.81116e+08	2.38736e+08	1.17752	0.378588
ATP2B2	4118	Q01814-8;Q01814;Q01814-6;Q01814-7;Q01814-5;Q01814-2;Q01814-4;Q01814-3	Plasma membrane calcium-transporting ATPase 2	2.0089e+07	3.31978e+07	0.605131	0.141674
ATP2B3	5236	Q16720-6;Q16720-5;Q16720;Q16720-2;Q16720-8;Q16720-7;Q16720-3;Q16720-4	Plasma membrane calcium-transporting ATPase 3	5.81486e+07	6.9971e+07	0.831039	0.443465
ATP2B4	2550	P23634;P23634-8;P23634-2;P23634-4;P23634-5;P23634-3	Plasma membrane calcium-transporting ATPase 4	1.07412e+09	1.41271e+09	0.760329	0.018088
ATP2B4	2551	P23634-6;P23634-7	Plasma membrane calcium-transporting ATPase 4	#VALUE!	8.94681e+06	na	na
ATP2C1	4050	P98194-7;P98194-5;P98194-9;P98194-6;P98194-8;P98194-2;P98194-3	Calcium-transporting ATPase type 2C member 1	3.47187e+08	2.77059e+08	1.25311	0.0356123
ATP2C1	4049	P98194;P98194-4	Calcium-transporting ATPase type 2C member 1	#VALUE!	3.5344e+07	na	na
ATP4A	2430	P20648	Potassium-transporting ATPase alpha chain 1	3.23601e+07	2.97798e+07	1.08664	na
ATP5A1	2594	P25705;P25705-3	ATP synthase subunit alpha, mitochondrial	5.21243e+10	4.86112e+10	1.07227	0.140424
ATP5A1	2595	P25705-2	ATP synthase subunit alpha, mitochondrial	1.553e+07	3.7984e+06	4.08856	na
ATP5B	1780	P06576	ATP synthase subunit beta, mitochondrial	4.20254e+10	3.69719e+10	1.13668	0.00857615
ATP5C1	2959	P36542	ATP synthase subunit gamma, mitochondrial	4.60981e+09	3.92825e+09	1.1735	0.0303944
ATP5C1	2960	P36542-2	ATP synthase subunit gamma, mitochondrial	#VALUE!	401510	na	na
ATP5D	2742	P30049	ATP synthase subunit delta, mitochondrial	1.12947e+09	1.06728e+09	1.05827	0.481526
ATP5E;ATP5EP2	3674	P56381;Q5VTU8	ATP synthase subunit epsilon, mitochondrial;ATP synthase subunit epsilon-like protein, mitochondrial	3.00824e+09	2.33977e+09	1.2857	0.113986
ATP5F1	2565	P24539	ATP synthase F(0) complex subunit B1, mitochondrial	5.07071e+09	5.05137e+09	1.00383	0.960735
ATP5H	1208	O75947;O75947-2	ATP synthase subunit d, mitochondrial	4.38015e+09	4.37649e+09	1.00084	0.99196
ATP5I	3675	P56385	ATP synthase subunit e, mitochondrial	1.48737e+09	1.70534e+09	0.872184	0.153229
ATP5J	2360	P18859;P18859-2	ATP synthase-coupling factor 6, mitochondrial	3.60096e+09	3.11273e+09	1.15685	0.164611
ATP5J2	3659	P56134-4;P56134-2	ATP synthase subunit f, mitochondrial	4.15071e+08	5.11648e+08	0.811243	0.321827
ATP5J2	3658	P56134;P56134-3	ATP synthase subunit f, mitochondrial	5.02349e+08	4.61125e+08	1.0894	0.499087
ATP5L	1213	O75964	ATP synthase subunit g, mitochondrial	2.18333e+09	2.18112e+09	1.00101	0.993033
ATP5O	3215	P48047	ATP synthase subunit O, mitochondrial	1.21263e+10	1.11938e+10	1.0833	0.22041
ATP5S	8770	Q99766;Q99766-3;Q99766-2	ATP synthase subunit s, mitochondrial	3.95792e+08	4.84948e+08	0.816154	0.196651
ATP5SL	10177	Q9NW81;Q9NW81-4;Q9NW81-5;Q9NW81-6;Q9NW81-3;Q9NW81-2	ATP synthase subunit s-like protein	1.34445e+08	1.381e+08	0.973533	0.847812
ATP6AP1	5161	Q15904	V-type proton ATPase subunit S1	7.80529e+07	7.97207e+07	0.97908	0.867855
ATP6AP2	1166	O75787;O75787-2	Renin receptor	6.96392e+07	8.11912e+07	0.857719	0.270982
ATP6V0A1	7943	Q93050;Q93050-1;Q93050-3	V-type proton ATPase 116 kDa subunit a isoform 1	1.94371e+08	1.05649e+08	1.83979	0.0137946
ATP6V0A2	11240	Q9Y487	V-type proton ATPase 116 kDa subunit a isoform 2	8.94058e+07	1.01644e+08	0.879596	0.40019
ATP6V0D1	3787	P61421	V-type proton ATPase subunit d 1	2.90386e+08	2.43217e+08	1.19394	0.343964
ATP6V0D2	7181	Q8N8Y2	V-type proton ATPase subunit d 2	1.25628e+07	8.46622e+06	1.48388	0.60655
ATP6V1A	2999	P38606;P38606-2	V-type proton ATPase catalytic subunit A	5.61585e+09	4.29897e+09	1.30632	0.00948481
ATP6V1B1	2200	P15313	V-type proton ATPase subunit B, kidney isoform	8.30398e+06	1.02748e+07	0.808193	0.888359
ATP6V1B2	2453	P21281	V-type proton ATPase subunit B, brain isoform	5.89835e+09	4.72732e+09	1.24772	0.03872
ATP6V1C1	2454	P21283	V-type proton ATPase subunit C 1	1.00173e+09	9.83576e+08	1.01845	0.841345
ATP6V1D	11332	Q9Y5K8	V-type proton ATPase subunit D	8.59628e+08	7.38249e+08	1.16442	0.150004
ATP6V1E1	2961	P36543;P36543-3	V-type proton ATPase subunit E 1	2.15101e+09	1.87559e+09	1.14685	0.190967
ATP6V1E1	2962	P36543-2	V-type proton ATPase subunit E 1	9.38934e+06	#VALUE!	na	na
ATP6V1E2	8008	Q96A05	V-type proton ATPase subunit E 2	9.1683e+06	1.0433e+08	0.0878779	na
ATP6V1F	5264	Q16864;Q16864-2	V-type proton ATPase subunit F	3.0527e+08	2.49886e+08	1.22164	0.0574333
ATP6V1G1	1061	O75348	V-type proton ATPase subunit G 1	2.82978e+09	2.30737e+09	1.22641	0.0908792
ATP6V1G2	1441	O95670;O95670-3;O95670-2	V-type proton ATPase subunit G 2	1.12685e+07	1.51749e+07	0.742575	0.345916
ATP6V1H	10681	Q9UI12;Q9UI12-2	V-type proton ATPase subunit H	1.58908e+09	1.25805e+09	1.26313	0.0236527
ATP7A	4204	Q04656;Q04656-5;Q04656-2;Q04656-3;Q04656-4	Copper-transporting ATPase 1	7.20949e+07	1.00021e+08	0.720795	0.101022
ATP7B	2940	P35670;P35670-2;P35670-3;P35670-4	Copper-transporting ATPase 2;WND/140 kDa	4.6331e+07	4.61993e+07	1.00285	na
ATP8A1	11101	Q9Y2Q0-3	Phospholipid-transporting ATPase IA	1.18323e+08	1.50071e+08	0.788448	0.190599
ATP8A1	11100	Q9Y2Q0-2;Q9Y2Q0	Phospholipid-transporting ATPase IA	9.7025e+06	3.19911e+06	3.03287	na
ATP8B1	752	O43520	Phospholipid-transporting ATPase IC	932760	5.3352e+06	0.174831	na
ATP8B2	4052	P98198;P98198-2	Phospholipid-transporting ATPase ID	8.32327e+06	1.72744e+07	0.481827	0.027975
ATP8B4	7593	Q8TF62	Probable phospholipid-transporting ATPase IM	9.41556e+07	7.24248e+07	1.30005	0.133253
ATP9A	1006	O75110;O75110-2	Probable phospholipid-transporting ATPase IIA	#VALUE!	4.50705e+06	na	na
ATP9B	834	O43861;O43861-2	Probable phospholipid-transporting ATPase IIB	3.8565e+07	3.95817e+07	0.974314	0.873083
ATPAF1	5727	Q5TC12;Q5TC12-3;Q5TC12-2	ATP synthase mitochondrial F1 complex assembly factor 1	1.40123e+08	1.48572e+08	0.943133	0.619867
ATPAF2	7113	Q8N5M1	ATP synthase mitochondrial F1 complex assembly factor 2	4.08267e+07	3.93807e+07	1.03672	0.812954
ATPIF1	10700	Q9UII2;Q9UII2-3;Q9UII2-2	ATPase inhibitor, mitochondrial	6.22731e+09	5.79659e+09	1.07431	0.592561
ATR	4622	Q13535;Q13535-2;Q13535-3	Serine/threonine-protein kinase ATR	6.45972e+07	6.89663e+07	0.936649	0.613348
ATRIP	7730	Q8WXE1-3	ATR-interacting protein	2.64919e+08	2.91812e+08	0.907839	0.50017
ATRIP	7729	Q8WXE1;Q8WXE1-2;Q8WXE1-5	ATR-interacting protein	#VALUE!	1.325e+06	na	na
ATRN	1188	O75882;O75882-2;O75882-3	Attractin	4.29212e+07	4.61987e+07	0.929057	0.686489
ATRX	3167	P46100;P46100-4;P46100-3;P46100-5;P46100-2	Transcriptional regulator ATRX	1.42015e+09	1.61528e+09	0.879202	0.0755337
ATRX	3168	P46100-6	Transcriptional regulator ATRX	1.83515e+07	1.88951e+07	0.971227	0.923685
ATXN1	3581	P54253	Ataxin-1	1.13371e+08	1.72872e+08	0.655808	0.252099
ATXN10	10500	Q9UBB4;Q9UBB4-2	Ataxin-10	1.51783e+09	1.74326e+09	0.870686	0.243837
ATXN1L	1963	P0C7T5	Ataxin-1-like	3.87546e+07	4.36394e+07	0.888063	0.30722
ATXN2	8752	Q99700;Q99700-2;Q99700-4;Q99700-5	Ataxin-2	5.96344e+08	5.62557e+08	1.06006	0.401121
ATXN2L	7707	Q8WWM7;Q8WWM7-6;Q8WWM7-8;Q8WWM7-5;Q8WWM7-4;Q8WWM7-9;Q8WWM7-2;Q8WWM7-3;Q8WWM7-7	Ataxin-2-like protein	2.50649e+09	2.60293e+09	0.96295	0.556028
ATXN3	3580	P54252;P54252-2;P54252-4;P54252-3;P54252-5;Q9H3M9	Ataxin-3	3.59851e+08	3.35688e+08	1.07198	0.363038
ATXN7	603	O15265;O15265-3;O15265-2	Ataxin-7	6.41263e+07	7.04091e+07	0.910768	0.368987
ATXN7L1	10862	Q9ULK2;Q9ULK2-3	Ataxin-7-like protein 1	2.22656e+07	2.71087e+07	0.821344	0.174869
ATXN7L2	5691	Q5T6C5	Ataxin-7-like protein 2	#VALUE!	2.46734e+07	na	na
ATXN7L3	4925	Q14CW9;Q14CW9-2	Ataxin-7-like protein 3	4.16473e+07	4.80145e+07	0.867391	0.342253
ATXN7L3B	8305	Q96GX2	Putative ataxin-7-like protein 3B	4.29035e+07	4.72625e+07	0.907771	0.51809
AUH	4690	Q13825;Q13825-2	Methylglutaconyl-CoA hydratase, mitochondrial	2.05548e+08	2.09119e+08	0.982925	0.89531
AUP1	11393	Q9Y679-2;Q9Y679;Q9Y679-3	Ancient ubiquitous protein 1	4.12954e+08	3.00185e+08	1.37566	0.0104702
AURKA	512	O14965	Aurora kinase A	1.90449e+07	3.10292e+07	0.613774	0.269301
AURKAIP1	10197	Q9NWT8	Aurora kinase A-interacting protein	6.95554e+07	5.53904e+07	1.25573	0.201432
AURKB	8284	Q96GD4;Q96GD4-5;Q96GD4-2;Q96GD4-3	Aurora kinase B	3.89536e+07	5.66711e+07	0.687362	0.457636
AURKB	8285	Q96GD4-4	Aurora kinase B	#VALUE!	1.0521e+08	na	na
AVEN	9926	Q9NQS1	Cell death regulator Aven	1.88275e+08	1.89472e+08	0.993682	0.953877
AVL9	7230	Q8NBF6;Q8NBF6-2	Late secretory pathway protein AVL9 homolog	2.1745e+08	1.91022e+08	1.13835	0.297828
AXIN1	575	O15169;O15169-2	Axin-1	4.19464e+08	2.7483e+08	1.52627	na
AXL	2787	P30530;P30530-2	Tyrosine-protein kinase receptor UFO	1.3887e+08	2.7596e+06	50.3225	na
AZI2	9581	Q9H6S1;Q9H6S1-3;Q9H6S1-5;Q9H6S1-4	5-azacytidine-induced protein 2	2.62788e+07	3.97824e+07	0.660562	0.0989055
AZU1	2406	P20160	Azurocidin	4.87866e+08	4.86185e+08	1.00346	0.9944
B2M	3800	P61769	Beta-2-microglobulin;Beta-2-microglobulin form pI 5.3	7.54578e+09	8.75186e+09	0.862192	0.32096
B3GALNT1	1160	O75752	UDP-GalNAc:beta-1,3-N-acetylgalactosaminyltransferase 1	#VALUE!	#VALUE!	na	na
B3GALNT2	7287	Q8NCR0;Q8NCR0-2	UDP-GalNAc:beta-1,3-N-acetylgalactosaminyltransferase 2	6.9468e+06	4.9065e+06	1.41584	na
B3GALT6	8439	Q96L58	Beta-1,3-galactosyltransferase 6	4.04405e+07	3.56598e+07	1.13406	0.433504
B3GALTL	6200	Q6Y288	Beta-1,3-glucosyltransferase	1.23272e+08	1.55019e+08	0.795205	0.143172
B3GAT3	1245	O94766;O94766-2	Galactosylgalactosylxylosylprotein 3-beta-glucuronosyltransferase 3	1.53883e+08	9.34242e+07	1.64714	0.00372289
B3GNT2	10276	Q9NY97;Q9NY97-2	UDP-GlcNAc:betaGal beta-1,3-N-acetylglucosaminyltransferase 2	5.31577e+07	6.05958e+07	0.877251	0.593521
B3GNTL1	5857	Q67FW5	UDP-GlcNAc:betaGal beta-1,3-N-acetylglucosaminyltransferase-like protein 1	7.66987e+07	9.42063e+07	0.814157	0.211267
B4GALNT1	4079	Q00973-3	Beta-1,4 N-acetylgalactosaminyltransferase 1	3.6778e+07	4.88421e+07	0.752997	0.339213
B4GALT1	2197	P15291-2;P15291	Beta-1,4-galactosyltransferase 1;Lactose synthase A protein;N-acetyllactosamine synthase;Beta-N-acetylglucosaminylglycopeptide beta-1,4-galactosyltransferase;Beta-N-acetylglucosaminyl-glycolipid beta-1,4-galactosyltransferase;Processed beta-1,4-galactosyltransferase 1	2.95472e+07	1.6517e+07	1.7889	0.136643
B4GALT4	914	O60513	Beta-1,4-galactosyltransferase 4;N-acetyllactosamine synthase;Lactotriaosylceramide beta-1,4-galactosyltransferase	2.56482e+07	9.98872e+06	2.56771	0.325156
BAALC	7744	Q8WXS3-2;Q8WXS3;Q8WXS3-3	Brain and acute leukemia cytoplasmic protein	3.46947e+07	3.95303e+07	0.877674	0.817606
BABAM1	10202	Q9NWV8;Q9NWV8-3;Q9NWV8-2	BRISC and BRCA1-A complex member 1	6.89399e+08	7.65711e+08	0.900339	0.228001
BACH1	490	O14867	Transcription regulator protein BACH1	1.11234e+08	1.32536e+08	0.839274	0.199765
BACH2	9199	Q9BYV9	Transcription regulator protein BACH2	2.82781e+07	1.14601e+08	0.246752	0.00798965
BAD	7919	Q92934	Bcl2-associated agonist of cell death	8.17223e+07	6.41509e+07	1.27391	0.0401095
BAG1	8794	Q99933;Q99933-4;Q99933-3;Q99933-2	BAG family molecular chaperone regulator 1	3.39904e+08	3.67796e+08	0.924165	0.464425
BAG2	1474	O95816;O95816-2	BAG family molecular chaperone regulator 2	2.1994e+08	1.46693e+08	1.49932	0.370994
BAG3	1475	O95817	BAG family molecular chaperone regulator 3	1.43578e+07	1.66558e+07	0.862026	0.696559
BAG4	1399	O95429;O95429-2	BAG family molecular chaperone regulator 4	3.5314e+08	3.33144e+08	1.06002	0.690575
BAG5	10824	Q9UL15;Q9UL15-2	BAG family molecular chaperone regulator 5	5.97071e+08	6.53106e+08	0.914201	0.214276
BAG6	3173	P46379;P46379-2;P46379-3;P46379-5	Large proline-rich protein BAG6	7.72224e+08	8.15096e+08	0.947402	0.486549
BAG6	3174	P46379-4	Large proline-rich protein BAG6	#VALUE!	2.2036e+07	na	na
BAHCC1	10442	Q9P281	BAH and coiled-coil domain-containing protein 1	7.52533e+07	9.7644e+07	0.77069	0.396562
BAHD1	7471	Q8TBE0;Q8TBE0-3;Q8TBE0-2	Bromo adjacent homology domain-containing 1 protein	2.55826e+07	2.66666e+07	0.959352	0.776191
BAIAP2	11005	Q9UQB8;Q9UQB8-2	Brain-specific angiogenesis inhibitor 1-associated protein 2	1.31443e+08	1.23175e+08	1.06712	0.719356
BAIAP2	11006	Q9UQB8-5;Q9UQB8-4;Q9UQB8-3;Q9UQB8-6	Brain-specific angiogenesis inhibitor 1-associated protein 2	1.0126e+07	4.6657e+06	2.17031	na
BAIAP2L1	10660	Q9UHR4	Brain-specific angiogenesis inhibitor 1-associated protein 2-like protein 1	3.54808e+07	5.06071e+07	0.701103	0.720225
BAK1	5211	Q16611;Q16611-2	Bcl-2 homologous antagonist/killer	9.18045e+07	7.16723e+07	1.28089	0.324392
BANF1	1126	O75531	Barrier-to-autointegration factor;Barrier-to-autointegration factor, N-terminally processed	2.44847e+09	2.44827e+09	1.00008	0.99924
BANK1	7304	Q8NDB2;Q8NDB2-3;Q8NDB2-2;Q8NDB2-4	B-cell scaffold protein with ankyrin repeats	4.36554e+07	5.00373e+07	0.872457	0.812849
BANP	7200	Q8N9N5;Q8N9N5-7;Q8N9N5-3;Q8N9N5-6;Q8N9N5-2;Q8N9N5-4;Q8N9N5-5	Protein BANP	1.80025e+08	2.07577e+08	0.86727	0.180068
BAP1	7804	Q92560	Ubiquitin carboxyl-terminal hydrolase BAP1	1.78962e+08	2.4019e+08	0.745084	0.0920527
BAP18	6868	Q8IXM2;Q8IXM2-3	Chromatin complexes subunit BAP18	2.75402e+09	2.74587e+09	1.00297	0.981918
BAP18	6869	Q8IXM2-2	Chromatin complexes subunit BAP18	4.68578e+07	5.20373e+07	0.900465	na
BARD1	8761	Q99728;Q99728-2;Q99728-3;Q99728-4	BRCA1-associated RING domain protein 1	4.41203e+07	4.94566e+07	0.892102	0.591889
BARX1	9769	Q9HBU1;Q9HBU1-2	Homeobox protein BarH-like 1	#VALUE!	2.3186e+06	na	na
BASP1	3995	P80723;P80723-2	Brain acid soluble protein 1	5.12592e+08	3.19403e+08	1.60484	0.497685
BATF	5190	Q16520	Basic leucine zipper transcriptional factor ATF-like	9.2494e+06	1.03769e+07	0.891346	na
BATF3	9960	Q9NR55	Basic leucine zipper transcriptional factor ATF-like 3	1.0023e+08	2.4394e+07	4.1088	na
BAX	4286	Q07812-2;Q07812;Q07812-5;Q07812-8;Q07812-7;Q07812-6	Apoptosis regulator BAX	1.2227e+09	1.45464e+09	0.840551	0.0845723
BAX	4287	Q07812-4	Apoptosis regulator BAX	#VALUE!	2.37771e+06	na	na
BAZ1A	9994	Q9NRL2;Q9NRL2-2	Bromodomain adjacent to zinc finger domain protein 1A	1.00706e+09	1.03537e+09	0.972661	0.803487
BAZ1B	10699	Q9UIG0;Q9UIG0-2	Tyrosine-protein kinase BAZ1B	3.68618e+09	4.53762e+09	0.812359	0.0641789
BAZ2A	10698	Q9UIF9;Q9UIF9-2;Q9UIF9-3	Bromodomain adjacent to zinc finger domain protein 2A	4.38194e+08	3.65171e+08	1.19997	0.04807
BAZ2B	10697	Q9UIF8;Q9UIF8-5;Q9UIF8-3;Q9UIF8-2;Q9UIF8-4	Bromodomain adjacent to zinc finger domain protein 2B	2.4542e+08	2.85384e+08	0.859963	0.358062
BBC3	9126	Q9BXH1;Q9BXH1-2	Bcl-2-binding component 3	3.77517e+07	5.78778e+07	0.652267	0.117678
BBS1	7374	Q8NFJ9;Q8NFJ9-2;Q8NFJ9-3	Bardet-Biedl syndrome 1 protein	2.90043e+06	4.294e+06	0.675462	0.446284
BBS2	9123	Q9BXC9	Bardet-Biedl syndrome 2 protein	1.11838e+07	7.02977e+06	1.59091	na
BBS4	8598	Q96RK4-2;Q96RK4	Bardet-Biedl syndrome 4 protein	5.1598e+06	4.8873e+07	0.105576	na
BBS7	6845	Q8IWZ6;Q8IWZ6-2	Bardet-Biedl syndrome 7 protein	2.6725e+06	2.26068e+06	1.18217	na
BBS9	5382	Q3SYG4;Q3SYG4-4;Q3SYG4-2;Q3SYG4-7;Q3SYG4-3;Q3SYG4-6;Q3SYG4-5	Protein PTHB1	3.4884e+09	3.32558e+09	1.04896	0.89121
BBX	7749	Q8WY36;Q8WY36-2	HMG box transcription factor BBX	1.54941e+08	2.00416e+08	0.773099	0.0694034
BCAM	3399	P50895	Basal cell adhesion molecule	2.3523e+07	2.42268e+07	0.970948	na
BCAP29	10657	Q9UHQ4	B-cell receptor-associated protein 29	2.30439e+08	2.2827e+08	1.0095	0.957353
BCAP29	10658	Q9UHQ4-2	B-cell receptor-associated protein 29	#VALUE!	1.77986e+06	na	na
BCAP31	3433	P51572-2;P51572	B-cell receptor-associated protein 31	8.46368e+09	7.70924e+09	1.09786	0.337489
BCAR1	3685	P56945;P56945-3	Breast cancer anti-estrogen resistance protein 1	1.08971e+07	1.21189e+07	0.899188	0.88207
BCAR1	3686	P56945-6;P56945-8;P56945-7;P56945-5;P56945-2;P56945-4	Breast cancer anti-estrogen resistance protein 1	#VALUE!	528680	na	na
BCAR3	1171	O75815;O75815-3;O75815-2	Breast cancer anti-estrogen resistance protein 3	1.13963e+07	1.9963e+07	0.570868	0.589252
BCAS2	1203	O75934	Pre-mRNA-splicing factor SPF27	1.38702e+09	1.39988e+09	0.990813	0.901403
BCAS3	9584	Q9H6U6-7	Breast carcinoma-amplified sequence 3	4.67868e+07	4.36227e+08	0.107253	0.267988
BCAS3	9585	Q9H6U6-8;Q9H6U6;Q9H6U6-3;Q9H6U6-2;Q9H6U6-6	Breast carcinoma-amplified sequence 3	2.42551e+08	2.18688e+08	1.10912	0.296289
BCAS4	7537	Q8TDM0;Q8TDM0-3	Breast carcinoma-amplified sequence 4	2.6484e+07	1.91568e+07	1.38248	na
BCAT1	3593	P54687-5	Branched-chain-amino-acid aminotransferase, cytosolic	1.6144e+08	9.67846e+07	1.66803	0.467941
BCAT1	3592	P54687;P54687-4;P54687-3;P54687-2	Branched-chain-amino-acid aminotransferase, cytosolic	2.40948e+08	2.51091e+08	0.959607	0.908428
BCAT2	630	O15382	Branched-chain-amino-acid aminotransferase, mitochondrial	6.44869e+08	6.06698e+08	1.06292	0.571571
BCAT2	631	O15382-2	Branched-chain-amino-acid aminotransferase, mitochondrial	1.7112e+06	1.66899e+06	1.02529	na
BCCIP	10443	Q9P287;Q9P287-3	BRCA2 and CDKN1A-interacting protein	9.37304e+08	8.72571e+08	1.07419	0.487286
BCCIP	10444	Q9P287-2;Q9P287-4	BRCA2 and CDKN1A-interacting protein	1.37001e+08	1.52657e+08	0.897442	0.628212
BCDIN3D	6481	Q7Z5W3	Pre-miRNA 5-monophosphate methyltransferase	#VALUE!	1.52832e+06	na	na
BCKDHA	2094	P12694;P12694-2	2-oxoisovalerate dehydrogenase subunit alpha, mitochondrial	1.10691e+09	1.04336e+09	1.06091	0.583795
BCKDHB	2474	P21953;P21953-2	2-oxoisovalerate dehydrogenase subunit beta, mitochondrial	5.61504e+08	6.06969e+08	0.925094	0.535929
BCKDK	491	O14874;O14874-2;O14874-3	[3-methyl-2-oxobutanoate dehydrogenase [lipoamide]] kinase, mitochondrial	5.06901e+08	3.8191e+08	1.32728	0.0128187
BCL10	1510	O95999	B-cell lymphoma/leukemia 10	3.84005e+08	3.61807e+08	1.06135	0.538133
BCL11A	9388	Q9H165;Q9H165-6;Q9H165-5	B-cell lymphoma/leukemia 11A	7.17495e+08	8.12812e+08	0.882732	0.586368
BCL11A	9390	Q9H165-3	B-cell lymphoma/leukemia 11A	#VALUE!	1.92086e+07	na	na
BCL11A	9389	Q9H165-2;Q9H165-4	B-cell lymphoma/leukemia 11A	4.8536e+06	7.1268e+06	0.681035	na
BCL11B	9284	Q9C0K0;Q9C0K0-2	B-cell lymphoma/leukemia 11B	#VALUE!	7.49986e+06	na	na
BCL2	2005	P10415;P10415-2	Apoptosis regulator Bcl-2	3.06033e+08	3.20549e+08	0.954714	0.836768
BCL2L1	4288	Q07817;Q07817-2;Q07817-3	Bcl-2-like protein 1	5.55326e+07	4.40428e+07	1.26088	0.112235
BCL2L12	9737	Q9HB09-3;Q9HB09;Q9HB09-2	Bcl-2-like protein 12	3.13665e+06	1.7389e+08	0.0180381	na
BCL2L13	9132	Q9BXK5;Q9BXK5-2;Q9BXK5-4	Bcl-2-like protein 13	4.99055e+08	3.62644e+08	1.37616	0.0183557
BCL2L2	7891	Q92843-2;Q92843	Bcl-2-like protein 2	#VALUE!	2.93326e+06	na	na
BCL3	2440	P20749	B-cell lymphoma 3 protein	1.20838e+07	1.1575e+07	1.04395	0.776499
BCL7A	5439	Q4VC05	B-cell CLL/lymphoma 7 protein family member A	3.27244e+08	4.62832e+08	0.707047	0.0797884
BCL7A	5440	Q4VC05-2;Q9BQE9-3	B-cell CLL/lymphoma 7 protein family member A	5.04909e+07	5.42712e+07	0.930343	0.846789
BCL7B	8845	Q9BQE9;Q9BQE9-4;Q9BQE9-2	B-cell CLL/lymphoma 7 protein family member B	5.02872e+07	7.6018e+07	0.661516	0.016468
BCL7C	7652	Q8WUZ0;Q8WUZ0-2	B-cell CLL/lymphoma 7 protein family member C	1.28608e+08	1.07504e+08	1.19631	0.187019
BCL9	369	O00512	B-cell CLL/lymphoma 9 protein	1.86983e+08	2.00697e+08	0.93167	0.825695
BCL9L	6597	Q86UU0;Q86UU0-3;Q86UU0-4;Q86UU0-2	B-cell CLL/lymphoma 9-like protein	7.4623e+07	9.30127e+07	0.802288	0.135272
BCLAF1	10281	Q9NYF8;Q9NYF8-2	Bcl-2-associated transcription factor 1	9.07737e+09	8.81079e+09	1.03026	0.64016
BCLAF1	10283	Q9NYF8-4	Bcl-2-associated transcription factor 1	3.43649e+07	3.18015e+07	1.0806	0.696942
BCLAF1	10282	Q9NYF8-3	Bcl-2-associated transcription factor 1	#VALUE!	51898000	na	na
BCOR	6190	Q6W2J9;Q6W2J9-4;Q6W2J9-2;Q6W2J9-3	BCL-6 corepressor	1.13206e+08	1.2714e+08	0.890404	0.409903
BCORL1	5549	Q5H9F3-3;Q5H9F3;Q5H9F3-2	BCL-6 corepressor-like protein 1	7.10026e+07	7.25759e+07	0.978321	0.901624
BCR	2045	P11274;P11274-2	Breakpoint cluster region protein	1.31765e+09	1.63669e+09	0.805069	0.131427
BCS1L	11043	Q9Y276	Mitochondrial chaperone BCS1	3.29914e+08	2.69974e+08	1.22202	0.16006
BDH1	4145	Q02338	D-beta-hydroxybutyrate dehydrogenase, mitochondrial	1.07258e+09	1.06207e+09	1.0099	0.945063
BDH2	9020	Q9BUT1;Q9BUT1-2	3-hydroxybutyrate dehydrogenase type 2	7.22288e+08	8.72671e+08	0.827674	0.317122
BDH2	9021	Q9BUT1-3	3-hydroxybutyrate dehydrogenase type 2	2.1888e+07	#VALUE!	na	na
BDP1	54	A6H8Y1;A6H8Y1-7;A6H8Y1-6;A6H8Y1-2;A6H8Y1-4;A6H8Y1-3;A6H8Y1-8	Transcription factor TFIIIB component B homolog	6.57027e+07	1.70835e+08	0.384598	0.235466
BECN1	4809	Q14457	Beclin-1	1.2213e+08	1.40248e+08	0.870816	0.184878
BEGAIN	9001	Q9BUH8	Brain-enriched guanylate kinase-associated protein	3.04089e+08	6.4449e+08	0.47183	na
BEND3	5687	Q5T5X7	BEN domain-containing protein 3	1.19663e+08	1.76584e+08	0.677654	0.0181344
BEND5	6359	Q7L4P6;Q7L4P6-2	BEN domain-containing protein 5	4.58548e+08	5.56816e+08	0.823519	0.624665
BEND7	7155	Q8N7W2;Q8N7W2-3	BEN domain-containing protein 7	3.83809e+07	3.18131e+07	1.20645	0.59458
BEND7	7156	Q8N7W2-2	BEN domain-containing protein 7	#VALUE!	2.5944e+06	na	na
BET1	570	O15155;O15155-2	BET1 homolog	6.00477e+07	8.81571e+07	0.681144	0.0212349
BET1L	10297	Q9NYM9	BET1-like protein	4.51365e+07	6.68313e+07	0.675379	0.107072
BGN	2469	P21810;P07585;P07585-3;P07585-2	Biglycan	5.74096e+06	5.01299e+06	1.14522	0.885062
BHLHE22	7373	Q8NFJ8	Class E basic helix-loop-helix protein 22	#VALUE!	#VALUE!	na	na
BHLHE40	409	O14503	Class E basic helix-loop-helix protein 40	1.845e+07	1.30655e+07	1.41211	na
BICC1	9559	Q9H694;Q9H694-2	Protein bicaudal C homolog 1	1.20213e+07	2.04142e+07	0.588869	0.252258
BICD1	8265	Q96G01;Q96G01-3;Q96G01-4;Q96G01-2	Protein bicaudal D homolog 1	2.23374e+07	2.70072e+07	0.827091	0.520028
BICD2	7518	Q8TD16;Q8TD16-2	Protein bicaudal D homolog 2	7.26697e+08	7.66523e+08	0.948044	0.479845
BID	3657	P55957;P55957-2;P55957-4;P55957-3	BH3-interacting domain death agonist;BH3-interacting domain death agonist p15;BH3-interacting domain death agonist p13;BH3-interacting domain death agonist p11	1.14603e+09	1.29163e+09	0.887273	0.319639
BIN1	365	O00499-2;O00499-6;O00499-9;O00499-7;O00499-4;O00499-11;O00499-10;O00499-8	Myc box-dependent-interacting protein 1	3.35214e+08	4.13574e+08	0.810531	0.560231
BIN1	364	O00499;O00499-3;O00499-5	Myc box-dependent-interacting protein 1	1.0939e+07	1.2415e+06	8.81112	na
BIN2	10555	Q9UBW5	Bridging integrator 2	2.99343e+09	2.77921e+09	1.07708	0.688932
BIN2	10556	Q9UBW5-2	Bridging integrator 2	#VALUE!	1.196e+07	na	na
BIN3	9941	Q9NQY0;Q9NQY0-2	Bridging integrator 3	3.13229e+07	3.92272e+07	0.7985	0.420401
BIRC2	4609	Q13490;Q13490-2	Baculoviral IAP repeat-containing protein 2	5.11619e+07	5.80982e+07	0.88061	0.260426
BIRC3	4608	Q13489	Baculoviral IAP repeat-containing protein 3	1.44402e+07	1.24085e+07	1.16373	0.604464
BIRC5	634	O15392;O15392-5;O15392-4;O15392-2;O15392-7;O15392-6;O15392-3	Baculoviral IAP repeat-containing protein 5	2.3041e+07	1.96495e+07	1.1726	0.706251
BIRC6	9947	Q9NR09	Baculoviral IAP repeat-containing protein 6	9.34873e+08	9.83218e+08	0.950829	0.388653
BLK	3420	P51451	Tyrosine-protein kinase Blk	1.1364e+07	6.91424e+07	0.164357	na
BLM	3576	P54132	Bloom syndrome protein	4.96753e+08	5.55155e+08	0.894801	0.456959
BLMH	4693	Q13867	Bleomycin hydrolase	2.12655e+09	2.23982e+09	0.949426	0.646249
BLNK	7656	Q8WV28;Q8WV28-3	B-cell linker protein	5.63157e+07	4.93575e+07	1.14098	0.846637
BLNK	7657	Q8WV28-2	B-cell linker protein	1.7894e+06	5.1578e+07	0.0346931	na
BLOC1S1	3978	P78537;P78537-2	Biogenesis of lysosome-related organelles complex 1 subunit 1	1.59924e+08	1.3847e+08	1.15493	0.240444
BLOC1S2	6128	Q6QNY1;Q6QNY1-2	Biogenesis of lysosome-related organelles complex 1 subunit 2	2.3583e+08	2.51441e+08	0.937916	0.55266
BLOC1S3	6127	Q6QNY0	Biogenesis of lysosome-related organelles complex 1 subunit 3	2.84268e+08	2.77372e+08	1.02486	0.761393
BLOC1S4	10090	Q9NUP1	Biogenesis of lysosome-related organelles complex 1 subunit 4	1.84205e+08	1.72312e+08	1.06902	0.423677
BLOC1S5	7534	Q8TDH9;Q8TDH9-2;Q8TDH9-3	Biogenesis of lysosome-related organelles complex 1 subunit 5	6.98836e+08	6.94384e+08	1.00641	0.934878
BLOC1S6	10832	Q9UL45	Biogenesis of lysosome-related organelles complex 1 subunit 6	4.75531e+07	4.41996e+07	1.07587	0.758667
BLVRA	3530	P53004	Biliverdin reductase A	6.56419e+08	1.34042e+09	0.48971	0.0364239
BLVRB	2736	P30043	Flavin reductase (NADPH)	2.38543e+09	1.8987e+09	1.25635	0.135123
BLZF1	9437	Q9H2G9;Q9H2G9-2	Golgin-45	5.03595e+07	5.93798e+07	0.848092	0.43624
BMF	8447	Q96LC9;Q96LC9-3;Q96LC9-2	Bcl-2-modifying factor	5.41923e+07	3.22222e+07	1.68183	0.215785
BMI1	2897	P35226	Polycomb complex protein BMI-1	3.90833e+08	5.10533e+08	0.765541	0.147481
BMP1	2118	P13497;P13497-5;P13497-2;P13497-6;P13497-4	Bone morphogenetic protein 1	#VALUE!	1.77136e+07	na	na
BMP2K	10053	Q9NSY1;Q9NSY1-2;Q9NSY1-3	BMP-2-inducible protein kinase	4.58184e+08	4.67243e+08	0.980611	0.865854
BMP8B	2880	P34820;P34820-2	Bone morphogenetic protein 8B	#VALUE!	3.53349e+06	na	na
BMS1	4857	Q14692	Ribosome biogenesis protein BMS1 homolog	1.35251e+09	1.55418e+09	0.870237	0.204066
BMX	3461	P51813	Cytoplasmic tyrosine-protein kinase BMX	758510	1.44727e+07	0.0524096	na
BNIP1	4448	Q12981;Q12981-2	Vesicle transport protein SEC20	2.66818e+08	2.36704e+08	1.12722	0.182537
BNIP1	4449	Q12981-1;Q12981-3	Vesicle transport protein SEC20	7.57604e+06	2.1509e+06	3.52227	na
BNIP2	4450	Q12982;Q12982-2	BCL2/adenovirus E1B 19 kDa protein-interacting protein 2	3.98981e+07	3.22711e+07	1.23634	0.289368
BNIP3	4451	Q12983	BCL2/adenovirus E1B 19 kDa protein-interacting protein 3	1.50177e+07	3.97577e+06	3.77731	0.36055
BNIP3L	851	O60238;O60238-2	BCL2/adenovirus E1B 19 kDa protein-interacting protein 3-like	5.3213e+07	3.94792e+07	1.34787	0.292485
BOD1	8359	Q96IK1;Q96IK1-2	Biorientation of chromosomes in cell division protein 1	4.78111e+07	6.77081e+07	0.706135	0.0146674
BOD1L1	7360	Q8NFC6	Biorientation of chromosomes in cell division protein 1-like 1	2.17942e+09	2.50745e+09	0.869178	0.0341118
BOLA1	11195	Q9Y3E2	BolA-like protein 1	6.30174e+07	8.2368e+07	0.765071	0.0647821
BOLA2	9474	Q9H3K6;Q9H3K6-2	BolA-like protein 2	2.01751e+09	2.5014e+09	0.806552	0.0274638
BOLA3	5490	Q53S33	BolA-like protein 3	5.614e+07	5.42131e+07	1.03554	0.865237
BOP	6357	Q7L3V2	Protein Bop	#VALUE!	#VALUE!	na	na
BOP1	4734	Q14137;Q14137-2	Ribosome biogenesis protein BOP1	1.30732e+09	1.21148e+09	1.07911	0.40178
BORA	6077	Q6PGQ7;Q6PGQ7-2	Protein aurora borealis	#VALUE!	4.59892e+06	na	na
BPGM	1834	P07738	Bisphosphoglycerate mutase	1.1983e+08	1.21824e+08	0.983635	0.921996
BPHL	6652	Q86WA6;Q86WA6-2	Valacyclovir hydrolase	3.58707e+08	3.35726e+08	1.06845	0.611666
BPI	2291	P17213	Bactericidal permeability-increasing protein	6.53638e+07	4.37989e+07	1.49236	0.424864
BPNT1	1488	O95861;O95861-4;O95861-2	3(2),5-bisphosphate nucleotidase 1	1.25788e+09	1.41445e+09	0.889308	0.0867439
BPNT1	1489	O95861-3	3(2),5-bisphosphate nucleotidase 1	#VALUE!	9.3028e+07	na	na
BPTF	4406	Q12830;Q12830-2;Q12830-4	Nucleosome-remodeling factor subunit BPTF	1.76284e+09	1.7994e+09	0.979686	0.769412
BRAF	2186	P15056	Serine/threonine-protein kinase B-raf	1.01393e+08	6.99068e+07	1.4504	0.0663495
BRAP	6464	Q7Z569;Q7Z569-2	BRCA1-associated protein	2.03403e+08	1.67807e+08	1.21213	0.0650792
BRAT1	6103	Q6PJG6;Q6PJG6-2;Q6PJG6-3	BRCA1-associated ATM activator 1	3.34116e+08	2.99376e+08	1.11604	0.345285
BRCA1	2993	P38398;P38398-7;P38398-4;P38398-8;P38398-6;P38398-3;P38398-5;P38398-2	Breast cancer type 1 susceptibility protein	7.79599e+07	1.15576e+08	0.674536	0.180221
BRCA2	3436	P51587	Breast cancer type 2 susceptibility protein	2.57343e+08	2.70406e+08	0.951691	0.781464
BRCC3	3182	P46736-2;P46736-3;P46736-5	Lys-63-specific deubiquitinase BRCC36	9.18549e+08	8.53318e+08	1.07644	0.599738
BRCC3	3181	P46736;P46736-4	Lys-63-specific deubiquitinase BRCC36	2.02573e+07	9.03467e+06	2.24217	0.683874
BRD1	1448	O95696-2	Bromodomain-containing protein 1	5.58843e+08	5.73234e+08	0.974895	0.752326
BRD1	1447	O95696	Bromodomain-containing protein 1	8.0397e+06	#VALUE!	na	na
BRD2	2587	P25440;P25440-4	Bromodomain-containing protein 2	4.67198e+08	5.53526e+08	0.84404	0.0349335
BRD2	2588	P25440-2	Bromodomain-containing protein 2	#VALUE!	4.21607e+06	na	na
BRD2	2589	P25440-3	Bromodomain-containing protein 2	#VALUE!	3.72572e+06	na	na
BRD3	4974	Q15059;Q15059-2	Bromodomain-containing protein 3	1.48338e+09	1.56603e+09	0.947224	0.498203
BRD4	977	O60885;O60885-2;O60885-3	Bromodomain-containing protein 4	2.29857e+09	2.44413e+09	0.940441	0.276556
BRD7	9885	Q9NPI1	Bromodomain-containing protein 7	5.55044e+08	5.43444e+08	1.02135	0.766563
BRD7	9886	Q9NPI1-2	Bromodomain-containing protein 7	3.7422e+06	#VALUE!	na	na
BRD8	9349	Q9H0E9-2;Q9H0E9-4;Q9H0E9	Bromodomain-containing protein 8	3.61285e+08	4.23218e+08	0.853663	0.033665
BRD8	9350	Q9H0E9-3	Bromodomain-containing protein 8	8.2996e+06	1.017e+07	0.816087	na
BRD9	9647	Q9H8M2;Q9H8M2-6;Q9H8M2-3;Q9H8M2-1	Bromodomain-containing protein 9	1.16293e+08	1.16389e+08	0.999178	0.993431
BRD9	9648	Q9H8M2-2	Bromodomain-containing protein 9	9.49701e+06	#VALUE!	na	na
BRE	10255	Q9NXR7;Q9NXR7-4;Q9NXR7-3;Q9NXR7-1	BRCA1-A complex subunit BRE	7.20767e+08	7.53266e+08	0.956857	0.544575
BRF1	7934	Q92994;Q92994-7;Q92994-8;Q92994-5;Q92994-9;Q92994-3;Q92994-2;Q92994-6	Transcription factor IIIB 90 kDa subunit	2.25951e+08	3.1425e+08	0.719016	0.0158147
BRF2	9732	Q9HAW0;Q9HAW0-2	Transcription factor IIIB 50 kDa subunit	1.5395e+06	4.66404e+06	0.330078	na
BRI3	1394	O95415	Brain protein I3	1.91197e+07	2.4608e+07	0.776973	0.765871
BRI3BP	7748	Q8WY22	BRI3-binding protein	1.06239e+08	1.55207e+08	0.6845	0.0169845
BRIP1	9110	Q9BX63;Q9BX63-2	Fanconi anemia group J protein	4.85387e+07	6.00877e+07	0.807798	0.398879
BRIX1	7540	Q8TDN6	Ribosome biogenesis protein BRX1 homolog	1.10407e+09	1.32434e+09	0.833677	0.130606
BRK1	7646	Q8WUW1;Q8WUW1-2	Protein BRICK1	4.64755e+08	4.12623e+08	1.12634	0.26948
BRMS1	9823	Q9HCU9	Breast cancer metastasis-suppressor 1	1.646e+08	2.26434e+08	0.726924	0.000601072
BRMS1L	5609	Q5PSV4;Q5PSV4-2	Breast cancer metastasis-suppressor 1-like protein	7.96678e+07	8.91284e+07	0.893854	0.644979
BROX	5793	Q5VW32;Q5VW32-2	BRO1 domain-containing protein BROX	6.5323e+08	7.20304e+08	0.906881	0.194417
BRPF1	3629	P55201;P55201-3;P55201-2;P55201-4	Peregrin	2.62682e+08	3.41082e+08	0.770144	0.0130395
BRPF3	10844	Q9ULD4;Q9ULD4-3;Q9ULD4-2	Bromodomain and PHD finger-containing protein 3	1.11205e+08	1.5075e+08	0.737673	0.143652
BRWD1	10047	Q9NSI6-2;Q9NSI6;Q9NSI6-3;Q9NSI6-4	Bromodomain and WD repeat-containing protein 1	1.35096e+07	1.38832e+07	0.973093	na
BRWD3	6131	Q6RI45;Q6RI45-5;Q6RI45-2;Q6RI45-3;Q6RI45-4	Bromodomain and WD repeat-containing protein 3	1.1615e+08	8.81436e+07	1.31774	0.77373
BSDC1	10175	Q9NW68;Q9NW68-2;Q9NW68-7;Q9NW68-3;Q9NW68-8;Q9NW68-5;Q9NW68-9;Q9NW68-4	BSD domain-containing protein 1	5.83592e+07	6.13245e+07	0.951646	0.726167
BSG	2933	P35613;P35613-2;P35613-4;P35613-3	Basigin	2.7655e+08	3.19375e+08	0.865909	0.433466
BSPRY	5819	Q5W0U4;Q5W0U4-2	B box and SPRY domain-containing protein	2.16677e+08	1.08805e+08	1.99142	0.0162123
BST1	4374	Q10588;Q10588-2	ADP-ribosyl cyclase/cyclic ADP-ribose hydrolase 2	4.56262e+07	5.06093e+07	0.901538	0.713699
BST2	4375	Q10589-2;Q10589	Bone marrow stromal antigen 2	2.50558e+08	1.71783e+08	1.45857	0.23336
BTAF1	523	O14981;O14981-2	TATA-binding protein-associated factor 172	8.14521e+08	9.06081e+08	0.898949	0.0258741
BTBD1	9343	Q9H0C5;Q9H0C5-2;Q9BX70-2	BTB/POZ domain-containing protein 1	1.24419e+07	5.42901e+06	2.29175	0.252888
BTBD11	103	A6QL63;A6QL63-2;A6QL63-5;A6QL63-4	Ankyrin repeat and BTB/POZ domain-containing protein BTBD11	9.67937e+07	1.58933e+08	0.609022	0.0641456
BTBD19	135	C9JJ37	BTB/POZ domain-containing protein 19	#VALUE!	2.4369e+06	na	na
BTBD2	9117	Q9BX70	BTB/POZ domain-containing protein 2	2.53563e+07	1.83462e+07	1.3821	0.136627
BTD	3133	P43251-2	Biotinidase	7.06209e+07	4.0074e+07	1.76226	0.000858748
BTD	3132	P43251;P43251-4;P43251-3	Biotinidase	1.50484e+07	1.14439e+07	1.31497	na
BTF3	2411	P20290	Transcription factor BTF3	2.6775e+09	2.96658e+09	0.902554	0.1789
BTF3	2412	P20290-2	Transcription factor BTF3	1.84513e+08	1.46458e+08	1.25983	0.551405
BTF3L4	8413	Q96K17;Q96K17-3	Transcription factor BTF3 homolog 4	7.68462e+08	8.61436e+08	0.892071	0.319373
BTF3L4	8414	Q96K17-2	Transcription factor BTF3 homolog 4	1.4329e+07	#VALUE!	na	na
BTK	4248	Q06187;Q06187-2	Tyrosine-protein kinase BTK	2.41041e+09	2.077e+09	1.16052	0.157978
BTLA	6488	Q7Z6A9;Q7Z6A9-2	B- and T-lymphocyte attenuator	2.0593e+07	1.04925e+07	1.96264	na
BTN2A1	6325	Q7KYR7;Q7KYR7-5;Q7KYR7-3;Q7KYR7-1;Q7KYR7-6;Q7KYR7-4;Q8WVV5-3	Butyrophilin subfamily 2 member A1	#VALUE!	6.29038e+06	na	na
BTN3A1	360	O00481;O00481-4;O00481-3	Butyrophilin subfamily 3 member A1	#VALUE!	2.38277e+06	na	na
BTN3A3	358	O00478;O00478-2	Butyrophilin subfamily 3 member A3	7.00505e+07	7.53088e+07	0.930176	0.644764
BUB1	787	O43683;O43683-2;O43683-3	Mitotic checkpoint serine/threonine-protein kinase BUB1	1.42778e+08	1.65922e+08	0.860514	0.758078
BUB1B	923	O60566;O60566-3;O60566-2	Mitotic checkpoint serine/threonine-protein kinase BUB1 beta	6.99179e+07	7.62705e+07	0.91671	0.787012
BUB3	788	O43684	Mitotic checkpoint protein BUB3	3.83899e+09	3.86619e+09	0.992964	0.913957
BUB3	789	O43684-2	Mitotic checkpoint protein BUB3	#VALUE!	1.09226e+07	na	na
BUD13	8869	Q9BRD0;Q9BRD0-2	BUD13 homolog	1.72573e+08	1.83086e+08	0.942582	0.592212
BUD31	3057	P41223;P41223-2	Protein BUD31 homolog	1.08115e+09	9.49798e+08	1.1383	0.198153
BYSL	4700	Q13895	Bystin	7.45832e+08	7.55e+08	0.987858	0.884146
BZRAP1	1325	O95153;O95153-3;O95153-2	Peripheral-type benzodiazepine receptor-associated protein 1	3.6904e+07	4.6214e+07	0.798547	0.687295
BZW1	6339	Q7L1Q6;Q7L1Q6-4;Q7L1Q6-3;Q7L1Q6-2	Basic leucine zipper and W2 domain-containing protein 1	1.22596e+09	1.23535e+09	0.992398	0.938556
BZW2	11411	Q9Y6E2;Q9Y6E2-2	Basic leucine zipper and W2 domain-containing protein 2	1.57297e+09	1.56822e+09	1.00303	0.969512
C10orf11	9440	Q9H2I8	Leucine-rich repeat-containing protein C10orf11	2.92347e+08	2.26797e+08	1.28903	0.375491
C10orf12	7127	Q8N655	Uncharacterized protein C10orf12	2.9448e+08	4.13397e+08	0.712343	0.0161484
C10orf32	8059	Q96B45	UPF0693 protein C10orf32	3.28793e+08	3.13776e+08	1.04786	0.755893
C10orf54	9617	Q9H7M9	Platelet receptor Gi24	3.91769e+08	9.9139e+07	3.95171	1.69331e-05
C10orf76	5668	Q5T2E6;Q5T2E6-2;Q5T2E6-3	UPF0668 protein C10orf76	6.03144e+07	5.62934e+07	1.07143	0.733356
C10orf88	9646	Q9H8K7	Uncharacterized protein C10orf88	5.609e+07	5.0317e+06	11.1473	na
C11orf54	9379	Q9H0W9;Q9H0W9-2;Q9H0W9-3;Q9H0W9-4	Ester hydrolase C11orf54	1.54052e+09	1.62429e+09	0.948424	0.678076
C11orf57	6272	Q6ZUT1;Q6ZUT1-2;Q6ZUT1-3	Uncharacterized protein C11orf57	6.25521e+07	8.31736e+07	0.752067	0.0437449
C11orf68	9470	Q9H3H3;Q9H3H3-2;Q9H3H3-3	UPF0696 protein C11orf68	2.15165e+08	2.15046e+08	1.00056	0.9963
C11orf73	5462	Q53FT3	Protein Hikeshi	1.15506e+08	1.0772e+08	1.07228	0.525592
C11orf83	6156	Q6UW78	UPF0723 protein C11orf83	1.07929e+08	1.17927e+08	0.915218	0.832551
C11orf84	8992	Q9BUA3	Uncharacterized protein C11orf84	4.59279e+07	5.5952e+07	0.820846	0.228288
C11orf95	136	C9JLR9	Uncharacterized protein C11orf95	2.72088e+07	3.86578e+07	0.703837	na
C11orf96	6527	Q7Z7L8	Uncharacterized protein C11orf96	#VALUE!	6.6754e+07	na	na
C12orf10	9736	Q9HB07	UPF0160 protein MYG1, mitochondrial	7.25709e+08	6.93033e+08	1.04715	0.592242
C12orf29	7190	Q8N999;Q8N999-3;Q8N999-2	Uncharacterized protein C12orf29	6.74646e+07	8.00411e+07	0.842874	0.306965
C12orf4	9908	Q9NQ89	Uncharacterized protein C12orf4	6.51609e+07	6.88861e+07	0.945923	0.709352
C12orf43	8111	Q96C57	Uncharacterized protein C12orf43	3.96196e+08	3.63837e+08	1.08894	0.399355
C12orf45	7106	Q8N5I9	Uncharacterized protein C12orf45	1.31847e+08	1.34138e+08	0.982916	0.921951
C12orf57	8734	Q99622	Protein C10	1.07577e+08	1.15545e+08	0.931047	0.620611
C12orf65	9472	Q9H3J6;Q9H3J6-2	Probable peptide chain release factor C12orf65, mitochondrial	4.94612e+07	4.13381e+07	1.19651	0.328699
C12orf66	8466	Q96MD2	UPF0536 protein C12orf66	5.05124e+06	5.28802e+06	0.955223	na
C12orf73	5891	Q69YU5	Uncharacterized protein C12orf73	8.49091e+07	7.80349e+07	1.08809	0.659613
C14orf1	10796	Q9UKR5	Probable ergosterol biosynthetic protein 28	8.74274e+06	6.34786e+06	1.37727	0.616145
C14orf119	10190	Q9NWQ9	Uncharacterized protein C14orf119	3.11312e+07	4.00475e+07	0.777358	0.781218
C14orf142	9146	Q9BXV9	Uncharacterized protein C14orf142	1.92222e+08	2.19208e+08	0.876896	0.242577
C14orf159	6420	Q7Z3D6-2;Q7Z3D6-3;Q7Z3D6;Q7Z3D6-5;Q7Z3D6-4	UPF0317 protein C14orf159, mitochondrial	1.29315e+09	1.59011e+09	0.813246	0.508113
C14orf166	11019	Q9Y224	UPF0568 protein C14orf166	4.26341e+09	4.25916e+09	1.001	0.991921
C14orf80	6542	Q86SX3;Q86SX3-5;Q86SX3-3;Q86SX3-2;Q86SX3-6	Uncharacterized protein C14orf80	1.08154e+07	7.17295e+07	0.15078	0.552693
C15orf39	6239	Q6ZRI6;Q6ZRI6-3	Uncharacterized protein C15orf39	8.17532e+07	8.15965e+07	1.00192	0.991587
C15orf39	6240	Q6ZRI6-2	Uncharacterized protein C15orf39	3.12161e+06	#VALUE!	na	na
C15orf40	7643	Q8WUR7;Q8WUR7-2;Q8WUR7-3	UPF0235 protein C15orf40	1.42819e+08	1.74649e+08	0.817744	0.0293397
C15orf41	11120	Q9Y2V0;Q9Y2V0-2	Uncharacterized protein C15orf41	1.0736e+07	1.59011e+07	0.67517	0.314573
C15orf52	6273	Q6ZUT6;Q6ZUT6-4;Q6ZUT6-2;Q6ZUT6-3	Uncharacterized protein C15orf52	1.41326e+07	2.37922e+07	0.594001	na
C15orf57	9030	Q9BV29;Q9BV29-2;Q9BV29-3	Uncharacterized protein C15orf57	2.4798e+07	2.36251e+07	1.04965	0.774591
C15orf61	101	A6NNL5	Uncharacterized protein C15orf61	3.98772e+08	4.00416e+08	0.995895	0.996793
C16orf13	8623	Q96S19;Q96S19-3;Q96S19-5;Q96S19-4;Q96S19-6	UPF0585 protein C16orf13	4.7436e+08	4.00105e+08	1.18559	0.0933411
C16orf54	6158	Q6UWD8	Transmembrane protein C16orf54	4.8948e+07	3.57391e+07	1.36959	0.0234739
C16orf58	8298	Q96GQ5;Q96GQ5-2	UPF0420 protein C16orf58	4.00493e+08	4.17458e+08	0.95936	0.730869
C16orf59	6351	Q7L2K0	Uncharacterized protein C16orf59	#VALUE!	1.57099e+07	na	na
C16orf62	6423	Q7Z3J2;Q7Z3J2-2	UPF0505 protein C16orf62	6.87839e+08	5.73784e+08	1.19878	0.0365065
C16orf70	8935	Q9BSU1;Q9BSU1-2	UPF0183 protein C16orf70	6.90265e+07	7.03254e+07	0.981531	0.899845
C16orf86	6282	Q6ZW13	Uncharacterized protein C16orf86	7.59272e+07	4.68317e+07	1.62128	0.000467294
C16orf87	6078	Q6PH81;Q6PH81-2	UPF0547 protein C16orf87	5.12715e+07	6.43115e+07	0.797237	0.0282697
C17orf104	31	A2RUB1;A2RUB1-5;A2RUB1-1;A2RUB1-2	Uncharacterized protein C17orf104	#VALUE!	2.41677e+07	na	na
C17orf53	7040	Q8N3J3;Q8N3J3-4;Q8N3J3-3;Q8N3J3-2	Uncharacterized protein C17orf53	8.4083e+06	1.08006e+07	0.778501	na
C17orf59	8300	Q96GS4	Uncharacterized protein C17orf59	4.3036e+08	3.695e+08	1.16471	0.132643
C17orf62	8837	Q9BQA9;Q9BQA9-2	Uncharacterized protein C17orf62	8.94028e+07	7.47194e+07	1.19651	0.277631
C17orf75	9721	Q9HAS0	Protein Njmu-R1	7.58409e+07	8.93808e+07	0.848514	0.0792189
C17orf80	8925	Q9BSJ5;Q9BSJ5-3;Q9BSJ5-2	Uncharacterized protein C17orf80	5.42714e+08	6.19129e+08	0.876576	0.234684
C17orf85	5459	Q53F19;Q53F19-2	Uncharacterized protein C17orf85	7.97651e+08	7.68879e+08	1.03742	0.621839
C17orf89	19	A1L188	Uncharacterized protein C17orf89	4.68329e+07	4.13096e+07	1.13371	0.566861
C18orf21	5349	Q32NC0;Q32NC0-2	UPF0711 protein C18orf21	1.45138e+08	1.31474e+08	1.10393	0.405656
C18orf25	8056	Q96B23-2	Uncharacterized protein C18orf25	1.25983e+08	1.18767e+08	1.06076	0.693788
C18orf25	8055	Q96B23	Uncharacterized protein C18orf25	847220	3.05888e+06	0.276971	na
C18orf32	7497	Q8TCD1	UPF0729 protein C18orf32	1.1885e+07	2.63474e+07	0.451089	na
C18orf8	8168	Q96DM3	Uncharacterized protein C18orf8	1.89213e+08	2.13361e+08	0.886823	0.13092
C19orf10	7969	Q969H8	UPF0556 protein C19orf10	2.92328e+09	3.01665e+09	0.969049	0.761641
C19orf25	10589	Q9UFG5;Q9UFG5-2	UPF0449 protein C19orf25	1.08942e+08	9.98075e+07	1.09153	0.422424
C19orf35	6250	Q6ZS72	Putative uncharacterized protein C19orf35	6.01499e+07	#VALUE!	na	na
C19orf43	8828	Q9BQ61	Uncharacterized protein C19orf43	2.50645e+09	2.68926e+09	0.932024	0.331561
C19orf47	7196	Q8N9M1;Q8N9M1-2	Uncharacterized protein C19orf47	1.98058e+08	2.21129e+08	0.895668	0.306839
C19orf47	7197	Q8N9M1-3	Uncharacterized protein C19orf47	1.38259e+07	#VALUE!	na	na
C19orf52	8919	Q9BSF4	Uncharacterized protein C19orf52	2.10778e+08	2.05827e+08	1.02406	0.829793
C19orf53	10950	Q9UNZ5	Leydig cell tumor 10 kDa protein homolog	8.11538e+08	1.08483e+09	0.748076	0.038718
C19orf54	5528	Q5BKX5	UPF0692 protein C19orf54	4.25181e+07	5.18278e+07	0.820372	0.161385
C19orf66	10085	Q9NUL5;Q9NUL5-3;Q9NUL5-4;Q9NUL5-2	UPF0515 protein C19orf66	2.42607e+08	2.20682e+08	1.09935	0.595012
C19orf68	6686	Q86XI8	Uncharacterized protein C19orf68	1.4604e+08	1.63284e+08	0.894394	0.678107
C1D	4701	Q13901	Nuclear nucleic acid-binding protein C1D	1.05073e+08	9.42402e+07	1.11495	0.572531
C1GALT1	10028	Q9NS00;Q9NS00-2	Glycoprotein-N-acetylgalactosamine 3-beta-galactosyltransferase 1	3.27262e+07	2.35947e+07	1.38701	0.672601
C1GALT1C1	8221	Q96EU7	C1GALT1-specific chaperone 1	1.49912e+07	1.30872e+07	1.14549	0.596268
C1orf106	5361	Q3KP66;Q3KP66-3	Uncharacterized protein C1orf106	957740	#VALUE!	na	na
C1orf109	10214	Q9NX04	Uncharacterized protein C1orf109	2.90785e+07	4.0492e+07	0.718131	0.206336
C1orf112	10045	Q9NSG2;Q9NSG2-3;Q9NSG2-2	Uncharacterized protein C1orf112	1.1578e+07	6.83624e+07	0.169362	na
C1orf122	6254	Q6ZSJ8;Q6ZSJ8-2	Uncharacterized protein C1orf122	3.09973e+07	2.89064e+07	1.07233	0.819735
C1orf123	10201	Q9NWV4	UPF0587 protein C1orf123	1.19259e+09	1.05377e+09	1.13174	0.0713359
C1orf131	7307	Q8NDD1-3;Q8NDD1-4	Uncharacterized protein C1orf131	2.46541e+08	2.86356e+08	0.86096	0.22207
C1orf131	7306	Q8NDD1;Q8NDD1-2	Uncharacterized protein C1orf131	1.3346e+07	4.6624e+07	0.286247	na
C1orf162	7339	Q8NEQ5;Q8NEQ5-2	Transmembrane protein C1orf162	2.18961e+07	2.042e+07	1.07228	0.894392
C1orf174	6917	Q8IYL3	UPF0688 protein C1orf174	2.82815e+08	2.59467e+08	1.08998	0.491834
C1orf186	6287	Q6ZWK4	Uncharacterized protein C1orf186	3.7821e+07	1.77049e+06	21.3619	na
C1orf198	9492	Q9H425;Q9H425-3;Q9H425-2	Uncharacterized protein C1orf198	1.84102e+07	3.68412e+07	0.499719	0.242613
C1orf21	9420	Q9H246	Uncharacterized protein C1orf21	1.75633e+07	3.12806e+07	0.561476	0.135686
C1orf226	18	A1L170-2;A1L170	Uncharacterized protein C1orf226	4.6824e+07	#VALUE!	na	na
C1orf43	9096	Q9BWL3;Q9BWL3-4;Q9BWL3-2;Q9BWL3-5;Q9BWL3-3	Uncharacterized protein C1orf43	4.98029e+06	5.4176e+06	0.91928	0.493068
C1orf50	9027	Q9BV19	Uncharacterized protein C1orf50	1.17189e+08	9.71824e+07	1.20587	0.0753192
C1orf52	7139	Q8N6N3;Q8N6N3-2;Q8N6N3-3	UPF0690 protein C1orf52	1.36523e+08	1.30327e+08	1.04754	0.725319
C1orf85	7700	Q8WWB7;Q8WWB7-2	Lysosomal protein NCU-G1	7.46201e+06	1.7615e+07	0.423617	na
C1QB	1642	P02746	Complement C1q subcomponent subunit B	1.64994e+07	1.27942e+07	1.2896	na
C1QBP	4277	Q07021	Complement component 1 Q subcomponent-binding protein, mitochondrial	3.43492e+09	3.58737e+09	0.957503	0.679531
C1QC	1643	P02747	Complement C1q subcomponent subunit C	5.3118e+06	4.23026e+07	0.125567	na
C1R	1549	P00736	Complement C1r subcomponent;Complement C1r subcomponent heavy chain;Complement C1r subcomponent light chain	#VALUE!	#VALUE!	na	na
C1RL	10364	Q9NZP8	Complement C1r subcomponent-like protein	2.74263e+07	2.1522e+07	1.27434	0.20641
C1S	1944	P09871	Complement C1s subcomponent;Complement C1s subcomponent heavy chain;Complement C1s subcomponent light chain	7.24649e+07	8.4607e+06	8.56488	na
C2	1781	P06681;P06681-2;P06681-3	Complement C2;Complement C2b fragment;Complement C2a fragment	1.62084e+07	4.0218e+06	4.03014	na
C20orf194	5733	Q5TEA3	Uncharacterized protein C20orf194	1.92871e+07	3.4403e+07	0.560623	na
C20orf24	9024	Q9BUV8;Q9BUV8-4;Q9BUV8-3;Q9BUV8-2;Q9BUV8-5	Uncharacterized protein C20orf24	1.46089e+08	1.01972e+08	1.43264	0.0053574
C20orf27	9293	Q9GZN8-2;Q9GZN8	UPF0687 protein C20orf27	3.99644e+08	4.60501e+08	0.867847	0.33822
C21orf2	823	O43822-3;O43822-4;O43822;O43822-2	Protein C21orf2	7.20665e+07	7.7795e+07	0.926364	0.583536
C21orf33	2735	P30042;P30042-2	ES1 protein homolog, mitochondrial	8.17251e+09	8.48689e+09	0.962958	0.708497
C21orf59	3692	P57076	UPF0769 protein C21orf59	1.77897e+08	1.40692e+08	1.26444	0.111879
C22orf39	6056	Q6P5X5	UPF0545 protein C22orf39	2.67839e+07	1.91704e+07	1.39715	0.0718631
C2CD2	11226	Q9Y426;Q9Y426-3	C2 domain-containing protein 2	1.2506e+07	1.34041e+07	0.932997	0.934332
C2CD2L	412	O14523;O14523-2	C2 domain-containing protein 2-like	2.59089e+07	2.15669e+07	1.20133	0.260448
C2CD3	5409	Q4AC94	C2 domain-containing protein 3	3.31033e+07	3.40276e+07	0.972836	0.915108
C2CD5	6727	Q86YS7-3;Q86YS7;Q86YS7-2;Q86YS7-4;Q86YS7-5	C2 domain-containing protein 5	4.84219e+08	3.88681e+08	1.2458	0.0388381
C2orf42	10205	Q9NWW7	Uncharacterized protein C2orf42	9.45883e+07	9.24709e+07	1.0229	0.896768
C2orf43	9587	Q9H6V9;Q9H6V9-2;Q9H6V9-3;Q9H6V9-4	UPF0554 protein C2orf43	1.94773e+08	1.68304e+08	1.15727	0.289916
C2orf44	9579	Q9H6R7;Q9H6R7-2;Q9H6R7-3	WD repeat-containing protein C2orf44	5.99379e+07	5.92917e+07	1.0109	0.941884
C2orf47	7701	Q8WWC4	Uncharacterized protein C2orf47, mitochondrial	3.83561e+08	3.17515e+08	1.20801	0.133231
C2orf49	9047	Q9BVC5;Q9BVC5-2	Ashwin	2.23721e+08	2.6525e+08	0.843434	0.0681361
C2orf69	7176	Q8N8R5	UPF0565 protein C2orf69	2.24802e+08	2.14898e+08	1.04609	0.774107
C2orf76	5367	Q3KRA6	UPF0538 protein C2orf76	2.9484e+07	3.8343e+07	0.768955	0.320669
C2orf88	8918	Q9BSF0	Small membrane A-kinase anchor protein	#VALUE!	3.0398e+06	na	na
C3	1568	P01024	Complement C3;Complement C3 beta chain;C3-beta-c;Complement C3 alpha chain;C3a anaphylatoxin;Acylation stimulating protein;Complement C3b alpha chain;Complement C3c alpha chain fragment 1;Complement C3dg fragment;Complement C3g fragment;Complement C3d fragment;Complement C3f fragment;Complement C3c alpha chain fragment 2	8.04697e+07	9.44737e+07	0.851769	0.557946
C3AR1	5204	Q16581	C3a anaphylatoxin chemotactic receptor	3.38209e+07	4.59664e+07	0.735774	0.735258
C3orf17	5991	Q6NW34;Q6NW34-2	Uncharacterized protein C3orf17	3.06875e+08	2.90686e+08	1.05569	0.518467
C3orf38	5566	Q5JPI3;Q5JPI3-2	Uncharacterized protein C3orf38	1.47074e+08	1.92594e+08	0.763651	0.00895696
C3orf58	7322	Q8NDZ4;Q8NDZ4-2	Deleted in autism protein 1	4.70652e+08	5.09694e+08	0.923399	0.766027
C4B	1957	P0C0L5	Complement C4-B;Complement C4 beta chain;Complement C4-B alpha chain;C4a anaphylatoxin;C4b-B;C4d-B;Complement C4 gamma chain	9.75118e+06	1.25516e+07	0.776885	0.593383
C4BPA	1666	P04003	C4b-binding protein alpha chain	2.17593e+07	1.17753e+07	1.84787	0.459569
C4orf27	10208	Q9NWY4	UPF0609 protein C4orf27	4.63743e+08	5.57577e+08	0.83171	0.0558798
C4orf29	4352	Q0P651;Q0P651-4;Q0P651-3;Q0P651-2	Uncharacterized protein C4orf29	2.14403e+07	2.31215e+07	0.927289	0.770578
C4orf3	7689	Q8WVX3;Q8WVX3-2	Uncharacterized protein C4orf3	3.69767e+07	3.30732e+07	1.11803	0.707341
C4orf32	7169	Q8N8J7	Uncharacterized protein C4orf32	7.56552e+07	3.97801e+07	1.90183	na
C4orf33	6987	Q8N1A6	UPF0462 protein C4orf33	6.85592e+07	5.14265e+07	1.33315	0.272077
C5AR1	2465	P21730	C5a anaphylatoxin chemotactic receptor 1	1.9185e+08	7.85172e+06	24.4341	na
C5orf22	5406	Q49AR2;Q49AR2-2;Q49AR2-3	UPF0489 protein C5orf22	9.1095e+07	9.39798e+07	0.969304	0.729887
C5orf24	6493	Q7Z6I8;Q7Z6I8-2	UPF0461 protein C5orf24	1.04722e+08	1.2647e+08	0.828039	0.181831
C5orf30	8303	Q96GV9	UNC119-binding protein C5orf30	2.00021e+07	1.93976e+07	1.03116	0.913225
C5orf45	5977	Q6NTE8;Q6NTE8-3	UPF0544 protein C5orf45	4.63272e+07	4.24522e+07	1.09128	0.574541
C5orf51	63	A6NDU8	UPF0600 protein C5orf51	2.04489e+08	2.0545e+08	0.995323	0.981282
C6orf106	9568	Q9H6K1;Q9H6K1-2	Uncharacterized protein C6orf106	5.644e+07	6.04428e+07	0.933777	0.524241
C6orf120	6459	Q7Z4R8	UPF0669 protein C6orf120	1.22679e+08	1.01051e+08	1.21403	0.361151
C6orf183	5690	Q5T699	Putative uncharacterized protein C6orf183	#VALUE!	1.17639e+07	na	na
C6orf203	10399	Q9P0P8	Uncharacterized protein C6orf203	1.64361e+08	2.11142e+08	0.778439	0.049153
C6orf211	9673	Q9H993	UPF0364 protein C6orf211	2.62222e+08	2.26114e+08	1.15969	0.367763
C6orf223	7025	Q8N319;Q8N319-4	Uncharacterized protein C6orf223	8.38487e+06	1.39829e+07	0.59965	0.773304
C6orf47	1495	O95873	Uncharacterized protein C6orf47	2.5969e+07	6.25138e+07	0.415412	na
C6orf89	6167	Q6UWU4-2;Q6UWU4	Bombesin receptor-activated protein C6orf89	#VALUE!	1.96831e+07	na	na
C7orf25	8816	Q9BPX7;Q9BPX7-2	UPF0415 protein C7orf25	4.04176e+07	3.29594e+07	1.22629	0.139152
C7orf26	8495	Q96N11;Q96N11-2	Uncharacterized protein C7orf26	3.46288e+07	2.64542e+07	1.30901	0.137331
C7orf43	7685	Q8WVR3	Uncharacterized protein C7orf43	2.69183e+07	2.62172e+07	1.02674	0.850559
C7orf50	8873	Q9BRJ6	Uncharacterized protein C7orf50	3.8921e+08	4.28405e+08	0.908511	0.496277
C7orf55	8327	Q96HJ9-2	UPF0562 protein C7orf55	1.33115e+08	1.88807e+08	0.705032	0.0296581
C7orf55	8326	Q96HJ9	UPF0562 protein C7orf55	6.00986e+07	7.23051e+07	0.83118	0.222219
C7orf60	5284	Q1RMZ1	Probable methyltransferase BTM2 homolog	9.366e+06	2.66428e+06	3.5154	na
C8B	1824	P07358	Complement component C8 beta chain	2.69307e+07	3.32791e+07	0.809237	0.795132
C8orf33	9611	Q9H7E9;Q9H7E9-2	UPF0488 protein C8orf33	2.09843e+08	2.63152e+08	0.797423	0.0765931
C8orf37	8516	Q96NL8	Protein C8orf37	1.73197e+07	2.30816e+07	0.750366	0.355165
C8orf59	6963	Q8N0T1;Q8N0T1-2	Uncharacterized protein C8orf59	1.14566e+08	1.39384e+08	0.821946	0.260575
C8orf76;ZHX1-C8orf76	8200	Q96K31;Q96EF9	Uncharacterized protein C8orf76;Zinc fingers and homeoboxes protein 1, isoform 2	#VALUE!	2.51921e+06	na	na
C8orf82	6029	Q6P1X6	UPF0598 protein C8orf82	3.18603e+08	3.68408e+08	0.864809	0.310776
C8orf82	6030	Q6P1X6-2	UPF0598 protein C8orf82	#VALUE!	5.00855e+07	na	na
C8orf88	1982	P0DMB2	Uncharacterized protein C8orf88	#VALUE!	8.821e+06	na	na
C9	1644	P02748	Complement component C9;Complement component C9a;Complement component C9b	2.32815e+07	2.5308e+07	0.919925	0.677603
C9orf114	5667	Q5T280	Uncharacterized protein C9orf114	4.78677e+08	5.04584e+08	0.948656	0.58002
C9orf142	9000	Q9BUH6;Q9BUH6-2	Uncharacterized protein C9orf142	1.86546e+09	1.85017e+09	1.00827	0.945073
C9orf16	9025	Q9BUW7	UPF0184 protein C9orf16	1.46758e+07	1.29382e+07	1.1343	0.0750187
C9orf40	6872	Q8IXQ3	Uncharacterized protein C9orf40	4.38561e+07	7.53734e+07	0.581851	0.157448
C9orf41	7063	Q8N4J0	UPF0586 protein C9orf41	1.5369e+07	1.48638e+07	1.03399	0.805974
C9orf64	5696	Q5T6V5	UPF0553 protein C9orf64	3.26705e+08	3.39995e+08	0.960909	0.788257
C9orf78	10323	Q9NZ63	Uncharacterized protein C9orf78	7.81259e+08	8.34454e+08	0.936251	0.415554
C9orf85	8467	Q96MD7-1;Q96MD7;Q96MD7-2	Uncharacterized protein C9orf85	2.62177e+07	2.19805e+07	1.19277	0.491262
C9orf89	8458	Q96LW7-2;Q96LW7	Bcl10-interacting CARD protein	3.71609e+08	4.02234e+08	0.923864	0.690593
CA1	1558	P00915	Carbonic anhydrase 1	1.75103e+08	1.47119e+08	1.19021	0.786699
CA12	761	O43570;O43570-2	Carbonic anhydrase 12	1.524e+08	1.04077e+07	14.643	na
CA13	6998	Q8N1Q1	Carbonic anhydrase 13	1.61529e+07	1.4149e+07	1.14163	na
CA2	1559	P00918	Carbonic anhydrase 2	6.00169e+08	6.78914e+08	0.884014	0.840737
CA3	1828	P07451	Carbonic anhydrase 3	9.96229e+06	4.80559e+06	2.07306	na
CA5B	11059	Q9Y2D0	Carbonic anhydrase 5B, mitochondrial	2.11633e+08	1.15299e+08	1.83551	0.0728747
CA8	2893	P35219	Carbonic anhydrase-related protein	8.2383e+07	4.98984e+07	1.65102	0.309091
CA9	5248	Q16790	Carbonic anhydrase 9	#VALUE!	2.1298e+07	na	na
CAAP1	9642	Q9H8G2;Q9H8G2-2	Caspase activity and apoptosis inhibitor 1	2.92695e+08	3.00277e+08	0.974748	0.778207
CAB39	11159	Q9Y376	Calcium-binding protein 39	1.26623e+09	1.14354e+09	1.10728	0.414959
CAB39L	9695	Q9H9S4	Calcium-binding protein 39-like	1.43305e+07	4.7152e+07	0.303921	na
CABIN1	11422	Q9Y6J0;Q9Y6J0-2	Calcineurin-binding protein cabin-1	5.80298e+08	4.97801e+08	1.16572	0.0528036
CABLES1	7539	Q8TDN4;Q8TDN4-2;Q8TDN4-4;Q8TDN4-3	CDK5 and ABL1 enzyme substrate 1	1.61359e+07	2.1311e+07	0.757162	0.507702
CABLES2	8975	Q9BTV7	CDK5 and ABL1 enzyme substrate 2	6.85512e+06	1.39353e+07	0.491924	0.355928
CABP4	3710	P57796;P57796-2	Calcium-binding protein 4	2.81189e+07	1.32062e+07	2.12922	0.0986078
CACNA2D1	3586	P54289-5;P54289;P54289-4;P54289-2;P54289-3	Voltage-dependent calcium channel subunit alpha-2/delta-1;Voltage-dependent calcium channel subunit alpha-2-1;Voltage-dependent calcium channel subunit delta-1	2.47687e+07	2.56045e+07	0.967356	0.946712
CACNA2D2	10270	Q9NY47;Q9NY47-2;Q9NY47-4;Q9NY47-3;Q9NY47-5	Voltage-dependent calcium channel subunit alpha-2/delta-2;Voltage-dependent calcium channel subunit alpha-2-2;Voltage-dependent calcium channel subunit delta-2	7.98062e+07	9.07027e+07	0.879866	0.738576
CACNB2	4310	Q08289;Q08289-4;Q08289-3;Q08289-9;Q08289-5;Q08289-7;Q08289-8;Q08289-10	Voltage-dependent L-type calcium channel subunit beta-2	1.24236e+07	1.90979e+07	0.650518	0.636438
CACTIN	7642	Q8WUQ7;Q8WUQ7-2	Cactin	2.4082e+08	2.61291e+08	0.921654	0.39579
CACUL1	6706	Q86Y37;Q86Y37-4;Q86Y37-2	CDK2-associated and cullin domain-containing protein 1	6.02364e+07	7.10835e+07	0.847403	0.184093
CACYBP	9744	Q9HB71;Q9HB71-3;Q9HB71-2	Calcyclin-binding protein	5.48468e+09	5.86801e+09	0.934674	0.400653
CAD	2647	P27708	CAD protein;Glutamine-dependent carbamoyl-phosphate synthase;Aspartate carbamoyltransferase;Dihydroorotase	5.62268e+09	5.67908e+09	0.990069	0.904
CADM1	9165	Q9BY67;Q9BY67-5;Q9BY67-4;Q9BY67-3;Q9BY67-2	Cell adhesion molecule 1	1.1201e+07	3.32127e+07	0.337251	na
CADPS2	6605	Q86UW7;Q86UW7-2;Q86UW7-3	Calcium-dependent secretion activator 2	2.36864e+07	1.56787e+07	1.51073	0.780632
CALB1	1762	P05937	Calbindin	9.7154e+06	2.32947e+06	4.17065	0.155595
CALB2	2504	P22676	Calretinin	1.2943e+07	#VALUE!	na	na
CALCOCO1	10423	Q9P1Z2;Q9P1Z2-2;Q9P1Z2-3	Calcium-binding and coiled-coil domain-containing protein 1	2.21623e+08	1.96318e+08	1.1289	0.247887
CALCOCO1	10424	Q9P1Z2-4	Calcium-binding and coiled-coil domain-containing protein 1	4.2768e+06	4.87713e+07	0.0876909	na
CALCOCO2	4494	Q13137-4;Q13137;Q13137-3;Q13137-5;Q13137-2	Calcium-binding and coiled-coil domain-containing protein 2	1.59442e+08	1.84553e+08	0.863934	0.354367
CALCRL	5209	Q16602	Calcitonin gene-related peptide type 1 receptor	3.33783e+07	3.65194e+07	0.913988	0.78293
CALD1	4237	Q05682-4	Caldesmon	3.62857e+07	1.55361e+07	2.33557	0.319938
CALD1	4235	Q05682	Caldesmon	3.85569e+08	3.1073e+08	1.24085	0.619059
CALD1	4238	Q05682-5	Caldesmon	3.2611e+07	#VALUE!	na	na
CALD1	4236	Q05682-6;Q05682-2	Caldesmon	2.6344e+06	1.9311e+06	1.3642	na
CALHM2	9706	Q9HA72;Q9HA72-3;Q9HA72-2	Calcium homeostasis modulator protein 2	3.9836e+08	795210	500.949	na
CALM1	3825	P62158;P27482;P02585	Calmodulin	5.19339e+09	4.6209e+09	1.12389	0.311931
CALML5	10368	Q9NZT1	Calmodulin-like protein 5	1.59339e+07	4.12332e+07	0.386433	0.528199
CALR	2648	P27797	Calreticulin	3.05418e+10	3.52898e+10	0.865458	0.218716
CALU	832	O43852-4	Calumenin	3.08245e+07	4.1147e+07	0.749131	0.316034
CALU	831	O43852-3;O43852-15	Calumenin	1.2543e+09	1.20248e+09	1.0431	0.812905
CALU	830	O43852;O43852-5;O43852-6;O43852-10;O43852-9;O43852-11	Calumenin	#VALUE!	572654	na	na
CAMK1	4718	Q14012	Calcium/calmodulin-dependent protein kinase type 1	1.72633e+07	1.04349e+07	1.65438	0.369807
CAMK1D	6740	Q8IU85;Q8IU85-2	Calcium/calmodulin-dependent protein kinase type 1D	4.58364e+08	3.38862e+08	1.35266	0.23647
CAMK2A	11010	Q9UQM7;Q9UQM7-2	Calcium/calmodulin-dependent protein kinase type II subunit alpha	2.80399e+06	5.9698e+06	0.469695	na
CAMK2B	4627	Q13554;Q13554-4;Q13554-3;Q13554-8;Q13554-7;Q13554-5;Q13554-2;Q13554-6	Calcium/calmodulin-dependent protein kinase type II subunit beta	4.1371e+06	795596	5.2	na
CAMK2D	4631	Q13557;Q13557-6;Q13557-11;Q13557-8;Q13557-10;Q13557-12;Q13557-3	Calcium/calmodulin-dependent protein kinase type II subunit delta	2.98435e+08	4.70888e+08	0.63377	0.0262936
CAMK2D	4632	Q13557-4;Q13557-5;Q13557-9	Calcium/calmodulin-dependent protein kinase type II subunit delta	#VALUE!	1.44904e+07	na	na
CAMKK1	7118	Q8N5S9;Q8N5S9-2	Calcium/calmodulin-dependent protein kinase kinase 1	#VALUE!	6.9475e+06	na	na
CAMKK2	8607	Q96RR4;Q96RR4-3;Q96RR4-2;Q96RR4-7;Q96RR4-6;Q96RR4-5;Q96RR4-4	Calcium/calmodulin-dependent protein kinase kinase 2	1.178e+08	1.46805e+08	0.802424	0.0769072
CAMKMT	6484	Q7Z624;Q7Z624-2	Calmodulin-lysine N-methyltransferase	3.2955e+06	1.33142e+07	0.247517	na
CAMLG	3265	P49069	Calcium signal-modulating cyclophilin ligand	1.81073e+08	1.26231e+08	1.43446	0.0167509
CAMP	3353	P49913	Cathelicidin antimicrobial peptide;Antibacterial protein FALL-39;Antibacterial protein LL-37	8.40549e+07	5.45011e+07	1.54226	0.488787
CAMSAP1	5688	Q5T5Y3;Q5T5Y3-3;Q5T5Y3-2	Calmodulin-regulated spectrin-associated protein 1	2.62619e+08	2.72456e+08	0.963894	0.774591
CAMSAP2	4329	Q08AD1-2;Q08AD1-3;Q08AD1	Calmodulin-regulated spectrin-associated protein 2	1.36002e+08	6.08411e+07	2.23536	0.279951
CAND1	6630	Q86VP6;Q86VP6-2;Q86VP6-3	Cullin-associated NEDD8-dissociated protein 1	6.47449e+09	6.828e+09	0.948226	0.401039
CAND2	1028	O75155;O75155-2	Cullin-associated NEDD8-dissociated protein 2	2.38009e+07	4.38066e+07	0.543319	0.207492
CANT1	7684	Q8WVQ1;Q8WVQ1-3;Q8WVQ1-2	Soluble calcium-activated nucleotidase 1	4.66593e+07	4.25096e+07	1.09762	0.443362
CANX	2654	P27824;P27824-2;P27824-3	Calnexin	7.23182e+09	6.59303e+09	1.09689	0.442574
CAP1	4106	Q01518;REV__Q5TG30	Adenylyl cyclase-associated protein 1	2.75042e+10	2.51578e+10	1.09327	0.289043
CAP1	4107	Q01518-2	Adenylyl cyclase-associated protein 1	1.76073e+07	2.36837e+07	0.743433	0.494785
CAP2	3015	P40123;P40123-2;P40123-3	Adenylyl cyclase-associated protein 2	3.52034e+06	7.40313e+06	0.475521	0.402154
CAPG	3014	P40121;P40121-2	Macrophage-capping protein	9.0401e+09	9.29843e+09	0.972217	0.885084
CAPN1	1826	P07384	Calpain-1 catalytic subunit	5.64717e+09	5.05851e+09	1.11637	0.173538
CAPN15	1170	O75808;O75808-2	Calpain-15	1.45305e+08	1.56512e+08	0.928391	0.556241
CAPN2	2314	P17655	Calpain-2 catalytic subunit	7.99002e+08	5.79045e+08	1.37986	0.272122
CAPN2	2315	P17655-2	Calpain-2 catalytic subunit	1.98224e+07	1.9374e+07	1.02314	na
CAPN5	648	O15484	Calpain-5	8.5388e+06	1.6643e+07	0.513057	na
CAPN7	11455	Q9Y6W3	Calpain-7	2.5229e+08	2.4861e+08	1.0148	0.895498
CAPNS1	1707	P04632;Q96L46	Calpain small subunit 1	3.03975e+09	2.4421e+09	1.24473	0.0716245
CAPRIN1	4808	Q14444;Q14444-2	Caprin-1	3.60621e+09	3.60842e+09	0.999387	0.992585
CAPS	4704	Q13938;Q13938-3	Calcyphosin	#VALUE!	3.06455e+07	na	na
CAPZA1	3526	P52907	F-actin-capping protein subunit alpha-1	1.00278e+10	1.07702e+10	0.931062	0.372468
CAPZA2	3204	P47755;P47755-2	F-actin-capping protein subunit alpha-2	2.54607e+09	2.90595e+09	0.87616	0.17995
CAPZB	3206	P47756-2	F-actin-capping protein subunit beta	1.42755e+10	1.38402e+10	1.03146	0.625134
CAPZB	3205	P47756	F-actin-capping protein subunit beta	2.31536e+07	1.44449e+07	1.60289	0.883304
CARD11	9134	Q9BXL7	Caspase recruitment domain-containing protein 11	1.40632e+08	1.26262e+08	1.11381	0.723026
CARD16	5541	Q5EG05;Q5EG05-2	Caspase recruitment domain-containing protein 16	3.68805e+07	2.90806e+07	1.26821	0.651031
CARD17	5826	Q5XLA6	Caspase recruitment domain-containing protein 17	3.65911e+07	3.54536e+07	1.03209	0.974773
CARD6	9116	Q9BX69	Caspase recruitment domain-containing protein 6	1.48117e+08	8.98645e+07	1.64823	0.0183885
CARD8	11068	Q9Y2G2-5;Q9Y2G2-4;Q9Y2G2;Q9Y2G2-3;Q9Y2G2-2	Caspase recruitment domain-containing protein 8	2.61261e+08	2.65452e+08	0.98421	0.909301
CARD9	9422	Q9H257;Q9H257-2;Q9H257-3	Caspase recruitment domain-containing protein 9	3.52458e+08	1.77093e+08	1.99024	0.0331376
CARHSP1	11121	Q9Y2V2	Calcium-regulated heat stable protein 1	7.88301e+08	1.18127e+09	0.667333	0.0232256
CARKD	6803	Q8IW45;Q8IW45-2;Q8IW45-4;Q8IW45-3	ATP-dependent (S)-NAD(P)H-hydrate dehydratase	3.76133e+08	2.99305e+08	1.25669	0.236814
CARM1	6679	Q86X55;Q86X55-1;Q86X55-2	Histone-arginine methyltransferase CARM1	4.917e+08	4.91124e+08	1.00117	0.991729
CARS	3299	P49589-3;P49589	Cysteine--tRNA ligase, cytoplasmic	1.30111e+09	1.24411e+09	1.04581	0.517916
CARS	3298	P49589-2	Cysteine--tRNA ligase, cytoplasmic	2.5218e+06	6.6379e+06	0.379909	na
CARS2	9707	Q9HA77	Probable cysteine--tRNA ligase, mitochondrial	7.66683e+08	6.48595e+08	1.18207	0.145786
CASC3	595	O15234	Protein CASC3	2.37867e+08	2.55602e+08	0.930615	0.543799
CASC4	6046	Q6P4E1;Q6P4E1-5;Q6P4E1-4;Q6P4E1-2;Q6P4E1-3	Protein CASC4	1.53404e+08	1.53116e+08	1.00188	0.988493
CASC5	7394	Q8NG31-2;Q8NG31;Q8NG31-4;Q8NG31-3	Protein CASC5	3.51777e+07	4.1356e+07	0.850608	0.67016
CASK	505	O14936;O14936-3;O14936-4;O14936-6;O14936-2;O14936-5	Peripheral plasma membrane protein CASK	9.5238e+06	1.4513e+07	0.656226	0.436242
CASKIN2	7728	Q8WXE0;Q8WXE0-2	Caskin-2	6.27354e+07	7.26508e+07	0.863519	0.553259
CASP1	2712	P29466;P29466-2;P29466-3;P29466-4;P29466-5	Caspase-1;Caspase-1 subunit p20;Caspase-1 subunit p10	2.57766e+09	1.67422e+09	1.53962	0.0116134
CASP10	7895	Q92851-4;Q92851-6;Q92851;Q92851-3;Q92851-7	Caspase-10;Caspase-10 subunit p23/17;Caspase-10 subunit p12	4.02171e+08	2.92721e+08	1.37391	0.0277903
CASP10	7894	Q92851-2;Q92851-5	Caspase-10;Caspase-10 subunit p23/17;Caspase-10 subunit p12	#VALUE!	6.9745e+06	na	na
CASP12	6181	Q6UXS9-3	Inactive caspase-12	#VALUE!	#VALUE!	na	na
CASP2	3097	P42575;P42575-3	Caspase-2;Caspase-2 subunit p18;Caspase-2 subunit p13;Caspase-2 subunit p12	7.72623e+08	1.18973e+09	0.649412	0.000366265
CASP2	3098	P42575-2	Caspase-2;Caspase-2 subunit p18;Caspase-2 subunit p13;Caspase-2 subunit p12	#VALUE!	#VALUE!	na	na
CASP3	3096	P42574	Caspase-3;Caspase-3 subunit p17;Caspase-3 subunit p12	1.62556e+09	1.56317e+09	1.03991	0.83887
CASP4	3307	P49662	Caspase-4;Caspase-4 subunit 1;Caspase-4 subunit 2	4.99577e+08	4.52343e+08	1.10442	0.398684
CASP4	3308	P49662-2	Caspase-4;Caspase-4 subunit 1;Caspase-4 subunit 2	#VALUE!	269520	na	na
CASP6	3635	P55212;P55212-2	Caspase-6;Caspase-6 subunit p18;Caspase-6 subunit p11	9.55634e+08	1.65501e+09	0.57742	0.00594353
CASP7	3633	P55210-2	Caspase-7;Caspase-7 subunit p20;Caspase-7 subunit p11	4.63171e+07	4.26864e+07	1.08505	0.723637
CASP7	3632	P55210;P55210-3;P55210-4	Caspase-7;Caspase-7 subunit p20;Caspase-7 subunit p11	5.58382e+08	5.47911e+08	1.01911	0.8616
CASP8	4885	Q14790-6	Caspase-8;Caspase-8 subunit p18;Caspase-8 subunit p10	2.14652e+07	3.15044e+07	0.68134	0.0351192
CASP8	4882	Q14790;Q14790-9;Q14790-3;Q14790-7	Caspase-8;Caspase-8 subunit p18;Caspase-8 subunit p10	6.20014e+07	3.74937e+07	1.65365	0.0355545
CASP8	4883	Q14790-2;Q14790-4;Q14790-8	Caspase-8;Caspase-8 subunit p18;Caspase-8 subunit p10	6.24037e+08	5.26716e+08	1.18477	0.0657078
CASP8	4884	Q14790-5	Caspase-8;Caspase-8 subunit p18;Caspase-8 subunit p10	#VALUE!	2.75289e+06	na	na
CASP8AP2	10790	Q9UKL3	CASP8-associated protein 2	9.86319e+07	8.83668e+07	1.11616	0.490827
CASP9	3634	P55211;P55211-4;P55211-2;P55211-3	Caspase-9;Caspase-9 subunit p35;Caspase-9 subunit p10	2.87188e+08	2.39201e+08	1.20061	0.124213
CASS4	9904	Q9NQ75;Q9NQ75-2;Q9NQ75-3	Cas scaffolding protein family member 4	1.52105e+08	1.01749e+08	1.4949	0.074249
CAT	1669	P04040	Catalase	5.91388e+10	4.08538e+10	1.44757	0.0615792
CATSPER3	6696	Q86XQ3	Cation channel sperm-associated protein 3	1.52155e+07	2.3546e+07	0.646202	na
CAV1	4182	Q03135	Caveolin-1	3.24219e+07	1.51099e+07	2.14574	0.460502
CAV1	4183	Q03135-2	Caveolin-1	#VALUE!	7.0242e+06	na	na
CAV2	3443	P51636;P51636-2	Caveolin-2	#VALUE!	#VALUE!	na	na
CBFA2T2	735	O43439-5;O43439;O43439-2;O43439-4	Protein CBFA2T2	4.40984e+07	4.43045e+07	0.995348	0.991277
CBFA2T3	1002	O75081;O75081-4;O75081-2;O43439-3;O75081-5	Protein CBFA2T3	3.32592e+08	3.57936e+08	0.929192	0.710171
CBFB	4710	Q13951-2	Core-binding factor subunit beta	2.03158e+09	2.10488e+09	0.965176	0.772995
CBFB	4709	Q13951	Core-binding factor subunit beta	6.90189e+08	7.2089e+08	0.957412	0.798756
CBL	2505	P22681	E3 ubiquitin-protein ligase CBL	6.13437e+08	5.81675e+08	1.0546	0.679142
CBLB	4511	Q13191;Q13191-2;Q13191-3	E3 ubiquitin-protein ligase CBL-B	3.39824e+07	2.85501e+07	1.19027	0.423769
CBLL1	6316	Q75N03;Q75N03-2	E3 ubiquitin-protein ligase Hakai	2.47999e+08	2.90343e+08	0.854158	0.0469731
CBR1	2235	P16152;P16152-2	Carbonyl reductase [NADPH] 1	4.47342e+09	5.04405e+09	0.88687	0.441716
CBR3	1177	O75828	Carbonyl reductase [NADPH] 3	3.25955e+08	4.77278e+08	0.682946	0.0782876
CBR4	7072	Q8N4T8;Q8N4T8-2	Carbonyl reductase family member 4	3.8092e+08	3.86873e+08	0.984612	0.924919
CBS	2916	P35520;P35520-2	Cystathionine beta-synthase	9.07179e+06	8.37337e+06	1.08341	0.877079
CBWD1	8896	Q9BRT8;Q9BRT8-2;Q9BRT8-3	COBW domain-containing protein 1	2.27336e+07	2.36762e+07	0.960189	0.951735
CBWD2	6747	Q8IUF1;Q9BRT8-4	COBW domain-containing protein 2	1.90734e+08	1.85492e+08	1.02826	0.836331
CBX1	4020	P83916	Chromobox protein homolog 1	6.54908e+08	6.27922e+08	1.04298	0.824842
CBX2	4878	Q14781;Q14781-2	Chromobox protein homolog 2	2.9024e+08	5.08272e+08	0.571033	0.00503054
CBX3	4506	Q13185	Chromobox protein homolog 3	4.67693e+09	5.41465e+09	0.863754	0.0979517
CBX4	313	O00257;O00257-3	E3 SUMO-protein ligase CBX4	1.10385e+08	1.21668e+08	0.90726	0.419929
CBX5	3154	P45973	Chromobox protein homolog 5	2.64837e+09	3.37882e+09	0.783816	0.0197712
CBX6	1420	O95503	Chromobox protein homolog 6	4.00926e+07	3.56959e+07	1.12317	0.575516
CBX8	9779	Q9HC52	Chromobox protein homolog 8	5.43754e+08	4.98862e+08	1.08999	0.465884
CBY1	11204	Q9Y3M2	Protein chibby homolog 1	1.7039e+06	#VALUE!	na	na
CBY3	80	A6NI87	Protein chibby homolog 3	4.536e+06	3.1123e+06	1.45744	na
CC2D1A	6022	Q6P1N0-2;Q6P1N0	Coiled-coil and C2 domain-containing protein 1A	4.49717e+08	3.6374e+08	1.23637	0.0536987
CC2D1B	5657	Q5T0F9-2;Q5T0F9-3	Coiled-coil and C2 domain-containing protein 1B	2.58982e+08	2.49024e+08	1.03999	0.629245
CC2D1B	5656	Q5T0F9;Q5T0F9-5	Coiled-coil and C2 domain-containing protein 1B	1.269e+07	#VALUE!	na	na
CC2D1B	5658	Q5T0F9-4	Coiled-coil and C2 domain-containing protein 1B	#VALUE!	3.351e+06	na	na
CCAR1	6850	Q8IX12;Q8IX12-2	Cell division cycle and apoptosis regulator protein 1	4.34289e+09	4.25239e+09	1.02128	0.697046
CCAR2	6983	Q8N163;Q8N163-2	Cell cycle and apoptosis regulator protein 2	9.15822e+09	8.40326e+09	1.08984	0.212021
CCBL1	5242	Q16773;Q16773-2;Q16773-3	Kynurenine--oxoglutarate transaminase 1	7.32342e+07	6.30532e+07	1.16147	0.416518
CCBL2	6206	Q6YP21;Q6YP21-3;Q6YP21-2	Kynurenine--oxoglutarate transaminase 3	5.41805e+08	5.45641e+08	0.99297	0.961885
CCDC101	8219	Q96ES7	SAGA-associated factor 29 homolog	1.94812e+08	2.50296e+08	0.778329	0.0620016
CCDC102A	8009	Q96A19	Coiled-coil domain-containing protein 102A	2.32912e+08	1.92609e+08	1.20925	0.247303
CCDC104	8270	Q96G28-2;Q96G28	Coiled-coil domain-containing protein 104	4.9507e+07	5.84427e+07	0.847102	0.372647
CCDC106	9085	Q9BWC9	Coiled-coil domain-containing protein 106	6.46534e+07	6.26603e+07	1.03181	0.893583
CCDC108	6267	Q6ZU64	Coiled-coil domain-containing protein 108	4.7689e+06	#VALUE!	na	na
CCDC109B	10191	Q9NWR8	Mitochondrial calcium uniporter regulatory subunit MCUb	3.18764e+07	2.95306e+07	1.07944	0.758847
CCDC115	8517	Q96NT0	Coiled-coil domain-containing protein 115	4.95159e+07	4.41807e+07	1.12076	0.433042
CCDC117	6813	Q8IWD4;Q8IWD4-2;Q8IWD4-3;Q8IWD4-4	Coiled-coil domain-containing protein 117	5.52677e+07	6.72722e+07	0.821554	0.155589
CCDC12	7622	Q8WUD4	Coiled-coil domain-containing protein 12	8.22945e+08	1.08694e+09	0.757119	0.00142557
CCDC124	8136	Q96CT7	Coiled-coil domain-containing protein 124	1.39806e+09	1.51519e+09	0.922698	0.343408
CCDC125	6736	Q86Z20;Q86Z20-2	Coiled-coil domain-containing protein 125	7.388e+07	8.09668e+07	0.912473	0.793943
CCDC127	8081	Q96BQ5	Coiled-coil domain-containing protein 127	2.39212e+08	2.16479e+08	1.10501	0.346226
CCDC129	6244	Q6ZRS4;Q6ZRS4-3;Q6ZRS4-4;Q6ZRS4-2	Coiled-coil domain-containing protein 129	2.27866e+08	5.29688e+07	4.30188	na
CCDC130	2151	P13994	Coiled-coil domain-containing protein 130	4.81373e+07	6.25202e+07	0.769948	0.0260366
CCDC132	8390	Q96JG6;Q96JG6-3;Q96JG6-2	Coiled-coil domain-containing protein 132	2.05983e+08	2.16239e+08	0.95257	0.567069
CCDC134	9564	Q9H6E4	Coiled-coil domain-containing protein 134	1.12425e+08	1.14952e+08	0.978014	0.8711
CCDC137	6114	Q6PK04	Coiled-coil domain-containing protein 137	3.25434e+08	3.7529e+08	0.867153	0.187743
CCDC138	8463	Q96M89;Q96M89-2	Coiled-coil domain-containing protein 138	1.042e+06	4.1004e+06	0.254122	na
CCDC14	5402	Q49A88-3;Q49A88;Q49A88-6;Q49A88-2;Q49A88-5;Q49A88-4	Coiled-coil domain-containing protein 14	2.2884e+07	4.90258e+07	0.466775	na
CCDC152	5418	Q4G0S7;Q4G0S7-2	Coiled-coil domain-containing protein 152	3.8944e+06	3.93585e+07	0.0989469	na
CCDC174	6090	Q6PII3	Coiled-coil domain-containing protein 174	1.05518e+08	1.4141e+08	0.746189	0.00649477
CCDC18	5714	Q5T9S5;Q5T9S5-2	Coiled-coil domain-containing protein 18	7.77405e+07	8.03778e+07	0.967189	0.894942
CCDC180	10425	Q9P1Z9-2;Q9P1Z9;Q9P1Z9-3	Coiled-coil domain-containing protein 180	1.74809e+08	1.91476e+08	0.912954	0.725609
CCDC182	65	A6NF36	Coiled-coil domain-containing protein 182	2.9693e+06	#VALUE!	na	na
CCDC186	6421	Q7Z3E2	Coiled-coil domain-containing protein 186	9.79258e+07	9.82078e+07	0.997129	0.97699
CCDC19	10825	Q9UL16;Q9UL16-2	Coiled-coil domain-containing protein 19, mitochondrial	4.82051e+07	4.96144e+07	0.971595	0.840598
CCDC22	963	O60826	Coiled-coil domain-containing protein 22	1.81582e+09	1.49587e+09	1.21389	0.0323805
CCDC23	7023	Q8N300	Coiled-coil domain-containing protein 23	3.06599e+07	3.03622e+07	1.0098	0.959516
CCDC25	6665	Q86WR0;Q86WR0-2	Coiled-coil domain-containing protein 25	3.46205e+08	3.13669e+08	1.10373	0.294219
CCDC28A	6825	Q8IWP9	Coiled-coil domain-containing protein 28A	4.14021e+07	3.34013e+07	1.23953	0.0658691
CCDC30	5791	Q5VVM6;Q5VVM6-2	Coiled-coil domain-containing protein 30	1.00915e+08	6.71572e+07	1.50266	0.180812
CCDC39	10587	Q9UFE4;Q9UFE4-2	Coiled-coil domain-containing protein 39	1.14e+07	7.86418e+07	0.144961	na
CCDC42	8464	Q96M95	Coiled-coil domain-containing protein 42A	#VALUE!	9.20813e+06	na	na
CCDC43	8488	Q96MW1;Q96MW1-2	Coiled-coil domain-containing protein 43	2.54882e+08	2.40209e+08	1.06109	0.656361
CCDC47	8012	Q96A33;Q96A33-2	Coiled-coil domain-containing protein 47	1.80109e+09	1.6378e+09	1.0997	0.177139
CCDC50	6793	Q8IVM0-2	Coiled-coil domain-containing protein 50	7.02586e+07	6.77321e+07	1.0373	0.925494
CCDC50	6792	Q8IVM0	Coiled-coil domain-containing protein 50	2.7797e+07	7.207e+07	0.385694	na
CCDC51	8218	Q96ER9;Q96ER9-2	Coiled-coil domain-containing protein 51	4.23568e+08	3.70586e+08	1.14297	0.221491
CCDC53	11179	Q9Y3C0	WASH complex subunit CCDC53	2.62687e+08	2.08076e+08	1.26246	0.026592
CCDC57	5323	Q2TAC2;Q2TAC2-2	Coiled-coil domain-containing protein 57	6.42053e+06	1.1198e+07	0.573364	na
CCDC58	5441	Q4VC31	Coiled-coil domain-containing protein 58	1.13427e+09	1.08743e+09	1.04307	0.618697
CCDC59	10380	Q9P031	Thyroid transcription factor 1-associated protein 26	1.7412e+08	1.76753e+08	0.985106	0.915723
CCDC6	5175	Q16204	Coiled-coil domain-containing protein 6	1.41239e+09	9.33762e+08	1.51258	0.000356488
CCDC61	11452	Q9Y6R9;Q9Y6R9-2	Coiled-coil domain-containing protein 61	9.5803e+07	6.4163e+07	1.49312	0.167576
CCDC69	79	A6NI79	Coiled-coil domain-containing protein 69	2.45823e+07	1.60522e+07	1.5314	0.480199
CCDC71	6770	Q8IV32	Coiled-coil domain-containing protein 71	4.28228e+07	1.51366e+08	0.282909	0.0523086
CCDC71L	7208	Q8N9Z2;Q8N9Z2-2	Coiled-coil domain-containing protein 71L	1.97796e+08	3.44107e+08	0.574809	0.0030202
CCDC77	8863	Q9BR77;Q9BR77-2	Coiled-coil domain-containing protein 77	3.62594e+07	4.44835e+07	0.815121	0.151532
CCDC8	9377	Q9H0W5	Coiled-coil domain-containing protein 8	2.4888e+07	#VALUE!	na	na
CCDC80	6323	Q76M96;Q76M96-2	Coiled-coil domain-containing protein 80	4.53313e+07	6.45612e+07	0.702144	0.806637
CCDC82	7070	Q8N4S0;Q8N4S0-2	Coiled-coil domain-containing protein 82	7.31706e+07	9.31871e+07	0.7852	0.138121
CCDC84	6596	Q86UT8	Coiled-coil domain-containing protein 84	1.42651e+07	1.14217e+07	1.24894	0.702032
CCDC85C	91	A6NKD9	Coiled-coil domain-containing protein 85C	7.3101e+06	1.29739e+07	0.563446	na
CCDC86	9566	Q9H6F5;Q9H6F5-2	Coiled-coil domain-containing protein 86	9.5731e+08	1.11186e+09	0.860995	0.160459
CCDC88A	5385	Q3V6T2;Q3V6T2-2	Girdin	1.4113e+09	1.50159e+09	0.939873	0.454215
CCDC88A	5386	Q3V6T2-3;Q3V6T2-4	Girdin	#VALUE!	#VALUE!	na	na
CCDC88A	5387	Q3V6T2-5	Girdin	#VALUE!	5.81328e+06	na	na
CCDC88B	56	A6NC98;A6NC98-4;A6NC98-2;A6NC98-3;A6NC98-6	Coiled-coil domain-containing protein 88B	4.91203e+08	3.00818e+08	1.63289	0.0430478
CCDC88B	57	A6NC98-5	Coiled-coil domain-containing protein 88B	4.7886e+07	8.09357e+07	0.591655	na
CCDC88C	10429	Q9P219;Q9P219-2;Q9P219-3	Protein Daple	4.75728e+08	4.80756e+08	0.989541	0.946598
CCDC9	11221	Q9Y3X0	Coiled-coil domain-containing protein 9	5.23408e+08	5.29837e+08	0.987866	0.902867
CCDC90B	9305	Q9GZT6;Q9GZT6-2;Q9GZT6-3	Coiled-coil domain-containing protein 90B, mitochondrial	2.47269e+08	2.78314e+08	0.888452	0.347363
CCDC91	6489	Q7Z6B0;Q7Z6B0-2;Q7Z6B0-3	Coiled-coil domain-containing protein 91	3.20774e+08	3.70309e+08	0.866235	0.247815
CCDC92	5479	Q53HC0-2;Q53HC0	Coiled-coil domain-containing protein 92	1.93949e+07	2.55272e+07	0.759773	0.190525
CCDC93	5500	Q567U6	Coiled-coil domain-containing protein 93	1.18003e+09	1.01893e+09	1.15811	0.0861391
CCDC94	9082	Q9BW85	Coiled-coil domain-containing protein 94	4.42301e+08	5.14228e+08	0.860126	0.134935
CCDC97	8242	Q96F63	Coiled-coil domain-containing protein 97	2.68945e+08	2.29043e+08	1.17421	0.0550951
CCHCR1	7524	Q8TD31-3;Q8TD31-2;Q8TD31	Coiled-coil alpha-helical rod protein 1	2.2276e+08	2.19663e+07	10.141	na
CCL5	2120	P13501	C-C motif chemokine 5;RANTES(3-68);RANTES(4-68)	1.40415e+07	1.71884e+07	0.816922	0.667153
CCM2	8932	Q9BSQ5;Q9BSQ5-2;Q9BSQ5-3;Q9BSQ5-4	Malcavernin	1.2144e+08	1.48505e+08	0.817747	0.0924447
CCNA2	2409	P20248	Cyclin-A2	2.12438e+07	3.15938e+07	0.672404	0.270593
CCNB1	2173	P14635;P14635-2	G2/mitotic-specific cyclin-B1	4.20003e+07	7.37323e+07	0.569632	0.0761917
CCNB2	1313	O95067	G2/mitotic-specific cyclin-B2	4.80192e+07	5.32681e+07	0.901464	0.75775
CCNC	2574	P24863;P24863-2	Cyclin-C	3.22826e+07	7.22503e+07	0.446817	0.560058
CCND1	2560	P24385	G1/S-specific cyclin-D1	4.1947e+07	1.62232e+07	2.58562	na
CCND2	2754	P30279;P30279-2	G1/S-specific cyclin-D2	6.76069e+06	4.18692e+07	0.161472	0.255292
CCND3	2755	P30281;P30281-3;P30281-2;P30281-4	G1/S-specific cyclin-D3	2.5053e+07	4.56971e+07	0.548241	0.19748
CCNDBP1	1361	O95273;O95273-2;O95273-3;O95273-4	Cyclin-D1-binding protein 1	2.62929e+07	2.24951e+07	1.16883	0.626538
CCNE1	2575	P24864;P24864-3;P24864-2	G1/S-specific cyclin-E1	2.20817e+07	1.89354e+08	0.116616	0.599485
CCNE2	1522	O96020;O96020-2	G1/S-specific cyclin-E2	1.20641e+07	1.9765e+07	0.610378	na
CCNH	3474	P51946	Cyclin-H	1.83551e+08	2.42706e+08	0.756267	0.0176183
CCNK	1196	O75909-4	Cyclin-K	2.55498e+08	2.87736e+08	0.88796	0.310458
CCNK	1194	O75909;O75909-1	Cyclin-K	2.21978e+07	1.56434e+07	1.41899	0.573092
CCNK	1195	O75909-2	Cyclin-K	5.2326e+06	#VALUE!	na	na
CCNL1	10758	Q9UK58;Q9UK58-4;Q9UK58-5	Cyclin-L1	1.6997e+08	2.39307e+08	0.710258	0.00540388
CCNL2	8632	Q96S94;Q96S94-3;Q96S94-2	Cyclin-L2	7.76148e+07	8.63977e+07	0.898343	0.386233
CCNT1	921	O60563	Cyclin-T1	4.6474e+08	4.48067e+08	1.03721	0.620455
CCNT2	926	O60583;O60583-2	Cyclin-T2	8.34858e+07	9.43362e+07	0.884981	0.384056
CCNY	7299	Q8ND76;Q8ND76-3;Q8ND76-2	Cyclin-Y	5.66031e+07	8.03882e+07	0.704122	0.0146061
CCNYL1	7154	Q8N7R7;Q8N7R7-3;Q8N7R7-2	Cyclin-Y-like protein 1	2.72815e+07	2.1307e+07	1.2804	0.391982
CCP110	708	O43303;O43303-2	Centriolar coiled-coil protein of 110 kDa	2.502e+08	2.81636e+08	0.888382	0.275181
CCPG1	10850	Q9ULG6;Q9ULG6-4;Q9ULG6-2;Q9ULG6-5;Q9ULG6-3	Cell cycle progression protein 1	5.00959e+07	4.56235e+07	1.09803	0.798791
CCR1	2841	P32246	C-C chemokine receptor type 1	9.3101e+06	#VALUE!	na	na
CCRN4L	10753	Q9UK39	Nocturnin	2.49537e+07	3.6649e+07	0.680883	0.126933
CCS	433	O14618	Copper chaperone for superoxide dismutase	1.14013e+09	1.34834e+09	0.845579	0.239414
CCSAP	5948	Q6IQ19;Q6IQ19-3;Q6IQ19-4;Q6IQ19-2	Centriole, cilia and spindle-associated protein	2.72083e+07	3.19576e+07	0.851387	0.594426
CCSER2	9622	Q9H7U1-3;Q9H7U1-2	Serine-rich coiled-coil domain-containing protein 2	5.4196e+07	1.03849e+08	0.521873	0.480006
CCSMST1	5415	Q4G0I0	Protein CCSMST1	7.51719e+07	8.04365e+07	0.93455	0.667529
CCT2	3967	P78371;P78371-2	T-complex protein 1 subunit beta	1.34081e+10	1.60767e+10	0.83401	0.0154223
CCT3	3281	P49368	T-complex protein 1 subunit gamma	1.29778e+10	1.44182e+10	0.900094	0.09232
CCT3	3282	P49368-2	T-complex protein 1 subunit gamma	7.5499e+06	4.61187e+06	1.63706	na
CCT4	3403	P50991;P50991-2	T-complex protein 1 subunit delta	1.48405e+10	1.67743e+10	0.884713	0.0877087
CCT5	3248	P48643;P48643-2	T-complex protein 1 subunit epsilon	1.3156e+10	1.58546e+10	0.829791	0.0112737
CCT6A	3020	P40227	T-complex protein 1 subunit zeta	1.13702e+10	1.37478e+10	0.827055	0.00364144
CCT6A	3021	P40227-2	T-complex protein 1 subunit zeta	2.4957e+08	1.93492e+08	1.28982	na
CCT6B	7787	Q92526;Q92526-3;Q92526-2	T-complex protein 1 subunit zeta-2	5.347e+07	2.81444e+07	1.89984	na
CCT7	8782	Q99832	T-complex protein 1 subunit eta	1.23293e+10	1.39173e+10	0.885895	0.0669241
CCT7	8783	Q99832-3;Q99832-4;Q99832-2	T-complex protein 1 subunit eta	#VALUE!	5.05361e+06	na	na
CCT8	3402	P50990;P50990-2;P50990-3	T-complex protein 1 subunit theta	1.70987e+10	2.04124e+10	0.837661	0.00285583
CCZ1;CCZ1B	4037	P86791;P86790	Vacuolar fusion protein CCZ1 homolog;Vacuolar fusion protein CCZ1 homolog B	3.02756e+08	3.2401e+08	0.934402	0.390092
CD101	7940	Q93033	Immunoglobulin superfamily member 2	1.32632e+07	1.13922e+07	1.16424	0.818442
CD109	6203	Q6YHK3;Q6YHK3-4;Q6YHK3-2;Q6YHK3-3	CD109 antigen	5.48599e+07	5.84291e+07	0.938914	0.838578
CD14	1879	P08571	Monocyte differentiation antigen CD14;Monocyte differentiation antigen CD14, urinary form;Monocyte differentiation antigen CD14, membrane-bound form	5.2251e+07	3.68108e+07	1.41945	0.622182
CD151	3239	P48509	CD151 antigen	4.54683e+07	4.58743e+07	0.99115	0.983554
CD163	6620	Q86VB7-4;Q86VB7;Q86VB7-3;Q86VB7-2	Scavenger receptor cysteine-rich type 1 protein M130;Soluble CD163	2.97795e+07	4.08718e+07	0.728608	0.499604
CD177	7142	Q8N6Q3;Q8N6Q3-2	CD177 antigen	#VALUE!	2.02789e+07	na	na
CD180	8691	Q99467	CD180 antigen	2.86962e+08	1.75798e+08	1.63233	0.204131
CD19	2203	P15391;P15391-2	B-lymphocyte antigen CD19	2.59007e+07	7.395e+07	0.350247	0.121157
CD2	1785	P06729	T-cell surface antigen CD2	6.21007e+07	1.61946e+08	0.383464	0.12687
CD200	3051	P41217;P41217-2;P41217-3	OX-2 membrane glycoprotein	2.2876e+07	9.62535e+06	2.37664	0.284462
CD22	2410	P20273-3;P20273;P20273-2;P20273-4	B-cell receptor CD22	1.5234e+06	8.38072e+07	0.0181774	na
CD226	5141	Q15762	CD226 antigen	1.36763e+07	#VALUE!	na	na
CD244	9244	Q9BZW8-2;Q9BZW8;Q9BZW8-3;Q9BZW8-4	Natural killer cell receptor 2B4	1.1561e+08	9.68937e+07	1.19316	0.612401
CD247	2449	P20963;P20963-3	T-cell surface glycoprotein CD3 zeta chain	7.1813e+07	3.55779e+07	2.01847	na
CD248	9820	Q9HCU0;Q9HCU0-2	Endosialin	3.4955e+06	5.1758e+07	0.0675355	na
CD274	10366	Q9NZQ7-2;Q9NZQ7;Q9NZQ7-3	Programmed cell death 1 ligand 1	#VALUE!	1.7038e+08	na	na
CD276	5830	Q5ZPR3;Q5ZPR3-4;Q5ZPR3-2;Q5ZPR3-3	CD276 antigen	1.8898e+07	1.23742e+07	1.52721	na
CD2AP	11331	Q9Y5K6	CD2-associated protein	1.5273e+09	1.56544e+09	0.975634	0.907477
CD2BP2	1391	O95400	CD2 antigen cytoplasmic tail-binding protein 2	6.39931e+08	7.43574e+08	0.860615	0.0313813
CD300A	10604	Q9UGN4;Q9UGN4-4;Q9UGN4-2;Q9UGN4-3	CMRF35-like molecule 8	1.25537e+08	7.14391e+07	1.75725	0.0196112
CD300C	4324	Q08708	CMRF35-like molecule 6	7.54963e+06	4.5979e+06	1.64197	na
CD300LF	7543	Q8TDQ1;Q8TDQ1-6;Q8TDQ1-3;Q8TDQ1-4;Q8TDQ1-2;Q8TDQ1-5	CMRF35-like molecule 1	5.53266e+07	4.89062e+07	1.13128	0.895582
CD320	9874	Q9NPF0;Q9NPF0-2	CD320 antigen	#VALUE!	5.7253e+06	na	na
CD33	2404	P20138;P20138-2;P20138-3	Myeloid cell surface antigen CD33	2.17277e+08	1.19716e+08	1.81494	0.0493144
CD34	2689	P28906	Hematopoietic progenitor cell antigen CD34	3.40056e+08	5.15855e+08	0.659208	0.37241
CD36	2263	P16671;P16671-4;P16671-3;P16671-2	Platelet glycoprotein 4	2.28633e+08	7.25126e+07	3.15301	0.0169625
CD37	2026	P11049-3;P11049-2	Leukocyte antigen CD37	6.52993e+07	4.7121e+07	1.38578	0.411373
CD38	2690	P28907;P28907-2	ADP-ribosyl cyclase/cyclic ADP-ribose hydrolase 1	5.72884e+08	8.87566e+08	0.645455	0.180317
CD3E	1836	P07766	T-cell surface glycoprotein CD3 epsilon chain	4.03935e+06	1.2502e+07	0.323095	0.507567
CD3EAP	643	O15446;O15446-2	DNA-directed RNA polymerase I subunit RPA34	1.17715e+09	1.05623e+09	1.11448	0.31942
CD4	1591	P01730	T-cell surface glycoprotein CD4	8.78983e+07	8.35958e+07	1.05147	0.88698
CD40	2606	P25942;P25942-2	Tumor necrosis factor receptor superfamily member 5	3.94709e+07	3.65997e+07	1.07845	0.846768
CD44	2229	P16070;P16070-18;P16070-12;P16070-14;P16070-13;P16070-11;P16070-10;P16070-16;P16070-8;P16070-17;P16070-6;P16070-4;P16070-3;P16070-7;P16070-5;P16070-15;P16070-9;P16070-19	CD44 antigen	2.3732e+09	3.50005e+09	0.678046	0.0159508
CD46	2208	P15529-4;P15529-16;P15529-7;P15529-6;P15529-3;P15529-5;P15529-2;P15529;P15529-15;P15529-12;P15529-14;P15529-11;P15529-13;P15529-10	Membrane cofactor protein	9.93968e+07	1.18489e+08	0.83887	0.3393
CD47	4325	Q08722;Q08722-3;Q08722-2;Q08722-4	Leukocyte surface antigen CD47	4.36131e+08	5.27357e+08	0.827013	0.286395
CD48	1914	P09326	CD48 antigen	9.25313e+07	9.3919e+07	0.985224	0.963044
CD5	1765	P06127	T-cell surface glycoprotein CD5	1.42e+07	3.45267e+07	0.411276	na
CD55	1861	P08174-5;P08174;P08174-2;P08174-4;P08174-3;P08174-6;P08174-7	Complement decay-accelerating factor	9.40945e+07	1.05607e+08	0.890984	0.572307
CD58	2369	P19256-3;P19256;P19256-2	Lymphocyte function-associated antigen 3	3.18159e+07	4.59417e+07	0.692527	0.0652055
CD59	2150	P13987	CD59 glycoprotein	4.94616e+08	3.10973e+08	1.59055	0.310087
CD6	2751	P30203;P30203-5;P30203-3;P30203-4;P30203-2;P30203-6;P30203-7	T-cell differentiation antigen CD6	1.88618e+07	8.43554e+06	2.23599	0.519575
CD63	1901	P08962;P08962-2;P08962-3	CD63 antigen	1.903e+07	8.55488e+06	2.22446	na
CD68	2879	P34810;P34810-2;P34810-3	Macrosialin	1.4639e+07	8.6279e+06	1.69671	na
CD69	4281	Q07108	Early activation antigen CD69	8.74225e+07	5.61242e+07	1.55766	0.174254
CD7	1934	P09564	T-cell antigen CD7	5.163e+07	5.2592e+07	0.981708	na
CD70	2857	P32970;P32970-2	CD70 antigen	7.8629e+06	1.8097e+07	0.434486	na
CD72	2471	P21854	B-cell differentiation antigen CD72	2.39667e+07	1.68202e+08	0.142487	0.278911
CD74	1693	P04233	HLA class II histocompatibility antigen gamma chain	8.94735e+07	1.12565e+08	0.794859	0.392785
CD74	1694	P04233-2;P04233-3	HLA class II histocompatibility antigen gamma chain	1.3444e+09	1.54185e+09	0.871938	0.589992
CD79A	2071	P11912;P11912-2	B-cell antigen receptor complex-associated protein alpha chain	2.04101e+07	1.5501e+08	0.131669	0.120054
CD80	2869	P33681;P33681-2	T-lymphocyte activation antigen CD80	8.9915e+06	3.17284e+06	2.83389	na
CD81	3730	P60033	CD81 antigen	7.78682e+07	1.08413e+08	0.718258	0.306061
CD84	10692	Q9UIB8;Q9UIB8-3;Q9UIB8-2;Q9UIB8-5;Q9UIB8-6;Q9UIB8-4;Q9UIB8-7	SLAM family member 5	1.73271e+08	1.85107e+08	0.936057	0.727887
CD8A	1592	P01732;P01732-2;P01732-3	T-cell surface glycoprotein CD8 alpha chain	1.45069e+07	3.47369e+07	0.417622	0.378128
CD9	2473	P21926	CD9 antigen	3.97665e+08	3.44891e+08	1.15302	0.674403
CD93	9896	Q9NPY3	Complement component C1q receptor	4.34683e+07	2.17226e+07	2.00106	0.198909
CD96	3018	P40200;P40200-2	T-cell surface protein tactile	5.26615e+07	2.73598e+07	1.92477	0.0678086
CD97	3261	P48960;P48960-2;P48960-3	CD97 antigen;CD97 antigen subunit alpha;CD97 antigen subunit beta	8.51384e+08	7.1911e+08	1.18394	0.313728
CD99	2155	P14209;P14209-3;P14209-2	CD99 antigen	1.52707e+09	1.92622e+09	0.792781	0.335469
CD99L2	7516	Q8TCZ2;Q8TCZ2-6;Q8TCZ2-3;Q8TCZ2-2;Q8TCZ2-5	CD99 antigen-like protein 2	1.89869e+07	2.9598e+07	0.641493	na
CDA	2843	P32320	Cytidine deaminase	1.25975e+08	6.84892e+07	1.83934	0.271301
CDAN1	6841	Q8IWY9-1	Codanin-1	8.23293e+07	1.03148e+08	0.798167	0.0799213
CDC123	1169	O75794	Cell division cycle protein 123 homolog	1.0237e+08	8.73499e+07	1.17196	0.338114
CDC16	4463	Q13042;Q13042-3;Q13042-2;Q13042-4	Cell division cycle protein 16 homolog	1.77463e+08	1.60081e+08	1.10858	0.335896
CDC20	4407	Q12834	Cell division cycle protein 20 homolog	1.83152e+07	1.46517e+07	1.25004	0.566181
CDC23	10741	Q9UJX2;Q9UJX2-3;Q9UJX2-2	Cell division cycle protein 23 homolog	4.50218e+08	5.251e+08	0.857395	0.0622598
CDC25B	2758	P30305-4;P30305-3	M-phase inducer phosphatase 2	1.1155e+08	1.33225e+08	0.837306	0.709466
CDC25B	2757	P30305-2;P30305	M-phase inducer phosphatase 2	#VALUE!	#VALUE!	na	na
CDC25C	2759	P30307;P30307-2;P30307-3;P30307-4	M-phase inducer phosphatase 3	9.39711e+06	1.9605e+07	0.479322	na
CDC26	7417	Q8NHZ8	Anaphase-promoting complex subunit CDC26	6.81412e+07	8.62211e+07	0.790307	0.226004
CDC27	2752	P30260;P30260-2	Cell division cycle protein 27 homolog	2.7517e+08	3.26042e+08	0.84397	0.146938
CDC34	3289	P49427	Ubiquitin-conjugating enzyme E2 R1	4.46526e+07	4.42e+07	1.01024	0.927361
CDC37	5197	Q16543	Hsp90 co-chaperone Cdc37;Hsp90 co-chaperone Cdc37, N-terminally processed	4.79236e+09	5.61963e+09	0.85279	0.00732811
CDC37L1	6354	Q7L3B6	Hsp90 co-chaperone Cdc37-like 1	8.12783e+07	8.6626e+07	0.938267	0.656646
CDC40	913	O60508	Pre-mRNA-processing factor 17	7.72639e+08	8.02265e+08	0.963072	0.61646
CDC42	3752	P60953-1	Cell division control protein 42 homolog	1.06639e+07	1.51653e+07	0.703179	0.382166
CDC42	3751	P60953	Cell division control protein 42 homolog	4.44007e+09	4.77395e+09	0.930063	0.539102
CDC42BPA	5767	Q5VT25-6;Q5VT25;Q5VT25-4;Q5VT25-5;Q5VT25-2;Q5VT25-3	Serine/threonine-protein kinase MRCK alpha	3.93388e+07	3.66852e+07	1.07233	0.831419
CDC42BPB	11348	Q9Y5S2;Q09013;Q09013-12;Q09013-10;Q09013-8;Q09013-5;Q09013-7;Q09013-11;Q09013-15;Q09013-16;Q09013-6;Q09013-1	Serine/threonine-protein kinase MRCK beta	1.18492e+08	1.64391e+08	0.720793	0.250176
CDC42BPG	5913	Q6DT37	Serine/threonine-protein kinase MRCK gamma	1.26631e+08	9.81903e+07	1.28965	0.220493
CDC42EP1	4067	Q00587;Q00587-2	Cdc42 effector protein 1	#VALUE!	4.48194e+06	na	na
CDC42EP2	430	O14613	Cdc42 effector protein 2	889050	8.04292e+06	0.110538	na
CDC42EP3	10782	Q9UKI2	Cdc42 effector protein 3	3.66784e+07	4.30471e+07	0.852052	0.663486
CDC42EP4	9480	Q9H3Q1;Q9H3Q1-2	Cdc42 effector protein 4	1.20662e+07	2.99301e+07	0.403147	0.0379714
CDC42SE1	10009	Q9NRR8	CDC42 small effector protein 1	3.49123e+07	3.20914e+07	1.0879	0.799213
CDC42SE2	10006	Q9NRR3	CDC42 small effector protein 2	2.63493e+07	2.28106e+07	1.15513	0.489288
CDC45	1094	O75419;O75419-2;O75419-3	Cell division control protein 45 homolog	3.74243e+07	5.56262e+07	0.672782	0.0345149
CDC5L	8689	Q99459	Cell division cycle 5-like protein	5.09273e+09	5.38278e+09	0.946115	0.204702
CDC7	327	O00311	Cell division cycle 7-related protein kinase	1.63398e+07	2.09233e+07	0.780936	0.406115
CDC73	6013	Q6P1J9	Parafibromin	1.37184e+09	1.41928e+09	0.966577	0.482424
CDCA2	5885	Q69YH5;Q69YH5-2	Cell division cycle-associated protein 2	8.82354e+07	9.96835e+07	0.885155	0.683611
CDCA3	8733	Q99618	Cell division cycle-associated protein 3	3.5849e+07	3.63872e+07	0.985209	0.965426
CDCA5	8246	Q96FF9	Sororin	4.3877e+07	5.31716e+07	0.825196	0.621184
CDCA7	9100	Q9BWT1;Q9BWT1-5;Q9BWT1-6;Q9BWT1-2;Q9BWT1-3;Q9BWT1-4	Cell division cycle-associated protein 7	4.42118e+07	6.26978e+07	0.705157	0.296692
CDCA7L	8296	Q96GN5;Q96GN5-4;Q96GN5-2	Cell division cycle-associated 7-like protein	9.04931e+07	1.07431e+08	0.842336	0.39504
CDCA8	5483	Q53HL2	Borealin	6.11621e+07	6.12393e+07	0.998739	0.997628
CDCP1	9549	Q9H5V8;Q9H5V8-2;Q9H5V8-3	CUB domain-containing protein 1	2.30345e+07	1.9699e+07	1.16933	0.735317
CDH10	11443	Q9Y6N8	Cadherin-10	1.24863e+07	5.8942e+07	0.211841	na
CDH11	3643	P55287;P55287-2	Cadherin-11	2.1136e+07	3.39526e+07	0.622515	na
CDH13	3644	P55290;P55290-5;P55290-4;P55290-3;P55290-2	Cadherin-13	1.78184e+07	2.1311e+07	0.836113	na
CDH2	2363	P19022;P19022-2	Cadherin-2	2.1052e+06	1.19641e+07	0.175959	0.0584071
CDH5	2860	P33151;P33151-2	Cadherin-5	6.2517e+06	3.49199e+07	0.17903	0.239619
CDIPT	462	O14735;O14735-3	CDP-diacylglycerol--inositol 3-phosphatidyltransferase	1.025e+07	1.85118e+07	0.5537	na
CDK1	1779	P06493;P06493-2	Cyclin-dependent kinase 1	4.11409e+08	5.71229e+08	0.720217	0.152625
CDK10	4997	Q15131;Q15131-4;Q15131-6;Q15131-5;Q15131-2;Q15131-3;Q15131-7	Cyclin-dependent kinase 10	2.39914e+07	2.48189e+07	0.96666	0.846714
CDK11A	11003	Q9UQ88-4;Q9UQ88-2;Q9UQ88;Q9UQ88-3;Q9UQ88-10;Q9UQ88-5;Q9UQ88-9;Q9UQ88-8	Cyclin-dependent kinase 11A	2.95264e+07	2.55514e+07	1.15557	0.510742
CDK11B	2451	P21127-8;P21127-2;P21127;P21127-3;P21127-9;P21127-6;P21127-12;P21127-4;P21127-5	Cyclin-dependent kinase 11B	1.83654e+09	1.87874e+09	0.97754	0.742609
CDK11B	2450	P21127-10	Cyclin-dependent kinase 11B	#VALUE!	#VALUE!	na	na
CDK12	10307	Q9NYV4;Q9NYV4-2;Q9NYV4-3	Cyclin-dependent kinase 12	9.61565e+08	9.41445e+08	1.02137	0.744131
CDK13	4712	Q14004	Cyclin-dependent kinase 13	4.28341e+08	5.22442e+08	0.819883	0.0117722
CDK13	4713	Q14004-2	Cyclin-dependent kinase 13	3.1165e+07	6.9946e+07	0.445558	na
CDK14	1293	O94921;O94921-3;O94921-2	Cyclin-dependent kinase 14	2.45604e+07	4.81777e+07	0.509788	0.0459779
CDK15	8562	Q96Q40;Q96Q40-4;Q96Q40-5;Q96Q40-2;Q96Q40-3	Cyclin-dependent kinase 15	#VALUE!	1.2377e+07	na	na
CDK16	4064	Q00536-3;Q00536	Cyclin-dependent kinase 16	7.921e+06	1.09871e+07	0.72094	na
CDK17	4065	Q00537;Q00537-2	Cyclin-dependent kinase 17	1.77091e+07	2.74984e+07	0.644006	0.225351
CDK18	4275	Q07002-3;Q07002-2;Q07002	Cyclin-dependent kinase 18	5.64772e+07	5.76111e+07	0.980317	0.958605
CDK19	9104	Q9BWU1;Q9BWU1-2	Cyclin-dependent kinase 19	1.93894e+08	2.2586e+08	0.858469	0.202832
CDK2	2577	P24941;P24941-2	Cyclin-dependent kinase 2	2.66224e+08	2.99632e+08	0.888504	0.404665
CDK2AP1	411	O14519;O14519-2	Cyclin-dependent kinase 2-associated protein 1	1.90953e+08	1.66545e+08	1.14655	0.577982
CDK2AP2	1211	O75956	Cyclin-dependent kinase 2-associated protein 2	5.14035e+07	5.66431e+07	0.907498	0.593526
CDK4	2067	P11802;P11802-2	Cyclin-dependent kinase 4	1.5349e+08	1.71788e+08	0.893481	0.472317
CDK5	4063	Q00535;Q00535-2	Cyclin-dependent-like kinase 5	6.10285e+08	6.47395e+08	0.942678	0.602752
CDK5RAP1	8659	Q96SZ6;Q96SZ6-3;Q96SZ6-6;Q96SZ6-4;Q96SZ6-5	CDK5 regulatory subunit-associated protein 1	8.13876e+07	6.8446e+07	1.18908	0.403358
CDK5RAP2	8649	Q96SN8;Q96SN8-2;Q96SN8-4;Q96SN8-3	CDK5 regulatory subunit-associated protein 2	5.497e+08	6.44597e+08	0.85278	0.128497
CDK5RAP3	8385	Q96JB5;Q96JB5-4;Q96JB5-2;Q96JB5-3	CDK5 regulatory subunit-associated protein 3	1.2787e+09	1.29496e+09	0.98744	0.841538
CDK6	4062	Q00534	Cyclin-dependent kinase 6	2.56008e+09	3.21287e+09	0.796821	0.204859
CDK7	3391	P50613	Cyclin-dependent kinase 7	3.7617e+08	4.14413e+08	0.907716	0.103949
CDK8	3276	P49336;P49336-2	Cyclin-dependent kinase 8	3.49118e+07	3.53844e+07	0.986644	0.964484
CDK9	3396	P50750;P50750-2	Cyclin-dependent kinase 9	4.35121e+08	4.71799e+08	0.922259	0.319213
CDKAL1	5787	Q5VV42;Q5VV42-2;Q5VV42-3	Threonylcarbamoyladenosine tRNA methylthiotransferase	2.45728e+08	2.20372e+08	1.11506	0.466805
CDKL1	4061	Q00532-2	Cyclin-dependent kinase-like 1	1.1616e+08	4.36227e+06	26.6283	na
CDKN1A	3003	P38936	Cyclin-dependent kinase inhibitor 1	#VALUE!	4.25434e+07	na	na
CDKN1B	3177	P46527	Cyclin-dependent kinase inhibitor 1B	8.40456e+07	7.66589e+07	1.09636	0.703297
CDKN1C	3358	P49918;P49918-2	Cyclin-dependent kinase inhibitor 1C	1.84179e+07	2.70512e+07	0.680852	0.265667
CDKN2A	3111	P42771;P42771-4;P42771-2;P42771-3	Cyclin-dependent kinase inhibitor 2A, isoforms 1/2/3	2.37615e+07	2.83456e+07	0.838278	0.579655
CDKN2AIP	10260	Q9NXV6	CDKN2A-interacting protein	3.19773e+09	3.09673e+09	1.03262	0.695746
CDKN2AIPNL	8334	Q96HQ2;Q96HQ2-2	CDKN2AIP N-terminal-like protein	3.20811e+07	3.36315e+07	0.953901	0.763571
CDKN2B	3112	P42772;P42772-2	Cyclin-dependent kinase 4 inhibitor B	#VALUE!	#VALUE!	na	na
CDKN2C	3113	P42773	Cyclin-dependent kinase 4 inhibitor C	3.86858e+08	3.32392e+08	1.16386	0.655824
CDKN2D	3642	P55273	Cyclin-dependent kinase 4 inhibitor D	#VALUE!	2.95594e+07	na	na
CDKN3	5229	Q16667;Q16667-2	Cyclin-dependent kinase inhibitor 3	3.40351e+06	#VALUE!	na	na
CDNF	5404	Q49AH0	Cerebral dopamine neurotrophic factor	#VALUE!	1.45797e+07	na	na
CDPF1	5988	Q6NVV7	Cysteine-rich DPF motif domain-containing protein 1	6.2289e+06	2.01538e+07	0.309067	0.213535
CDR2	4122	Q01850	Cerebellar degeneration-related protein 2	9.2153e+06	6.4924e+06	1.4194	na
CDR2L	6673	Q86X02	Cerebellar degeneration-related protein 2-like	4.6223e+07	1.65288e+07	2.79652	0.392439
CDS2	1444	O95674	Phosphatidate cytidylyltransferase 2	1.50582e+08	1.8167e+08	0.828876	0.418102
CDSN	5079	Q15517	Corneodesmosin	4.97192e+06	5.9795e+06	0.831494	na
CDT1	9418	Q9H211	DNA replication factor Cdt1	3.31534e+07	5.59373e+07	0.592689	0.0209134
CDV3	10818	Q9UKY7;Q9UKY7-2	Protein CDV3 homolog	2.29935e+09	1.86993e+09	1.22964	0.10178
CDV3	10819	Q9UKY7-3	Protein CDV3 homolog	#VALUE!	3.64085e+06	na	na
CDYL	11024	Q9Y232-2;Q9Y232;Q9Y232-4	Chromodomain Y-like protein	5.96175e+08	6.68972e+08	0.891182	0.106913
CDYL	11025	Q9Y232-3	Chromodomain Y-like protein	#VALUE!	6.19422e+06	na	na
CDYL2	7179	Q8N8U2	Chromodomain Y-like protein 2	5.48248e+07	7.17493e+07	0.764117	0.0874793
CEBPA	3314	P49715-3	CCAAT/enhancer-binding protein alpha	2.00051e+08	3.54932e+08	0.563631	0.0275817
CEBPA	3313	P49715-2	CCAAT/enhancer-binding protein alpha	#VALUE!	3.98185e+07	na	na
CEBPA	3312	P49715	CCAAT/enhancer-binding protein alpha	2.4252e+07	1.13093e+07	2.14442	na
CEBPB	2316	P17676;P17676-2	CCAAT/enhancer-binding protein beta	1.02257e+08	1.26667e+08	0.80729	0.403116
CEBPD	3315	P49716	CCAAT/enhancer-binding protein delta	3.75856e+07	1.01225e+08	0.371309	0.00112203
CEBPE	5134	Q15744	CCAAT/enhancer-binding protein epsilon	2.77134e+07	4.24121e+07	0.653431	0.445976
CEBPG	3542	P53567	CCAAT/enhancer-binding protein gamma	1.11081e+08	1.32319e+08	0.839495	0.206076
CEBPZ	4196	Q03701	CCAAT/enhancer-binding protein zeta	1.21178e+09	1.29624e+09	0.934842	0.575003
CECR1	10346	Q9NZK5;Q9NZK5-2	Adenosine deaminase CECR1	4.20239e+08	5.29776e+08	0.793239	0.53895
CECR5	9148	Q9BXW7;Q9BXW7-2	Cat eye syndrome critical region protein 5	1.06101e+09	9.84072e+08	1.07819	0.541097
CELF1	7901	Q92879-4;Q92879;Q92879-2;Q92879-3;Q92879-6;Q92879-5	CUGBP Elav-like family member 1	4.80669e+08	4.22419e+08	1.1379	0.210492
CELF2	1371	O95319;O95319-5;O95319-2;O95319-4;O95319-3	CUGBP Elav-like family member 2	5.47303e+09	6.29246e+09	0.869776	0.0563803
CELSR1	10301	Q9NYQ6;Q9NYQ6-2	Cadherin EGF LAG seven-pass G-type receptor 1	8.58376e+06	3.2321e+07	0.265579	na
CEMIP	7635	Q8WUJ3;Q8WUJ3-2	Cell migration-inducing and hyaluronan-binding protein	3.66448e+06	5.87914e+06	0.623302	0.430062
CENPA	3292	P49450;P49450-2	Histone H3-like centromeric protein A	2.60879e+07	3.21784e+07	0.810727	0.201096
CENPB	1811	P07199	Major centromere autoantigen B	3.01563e+08	3.39468e+08	0.888341	0.0865679
CENPC	4187	Q03188;Q03188-2	Centromere protein C	1.15694e+09	1.31648e+09	0.878811	0.165715
CENPE	4139	Q02224;Q02224-2	Centromere-associated protein E	4.13884e+08	4.94105e+08	0.837642	0.306013
CENPF	3293	P49454	Centromere protein F	7.19183e+08	7.24184e+08	0.993094	0.979255
CENPH	9482	Q9H3R5	Centromere protein H	7.91725e+07	1.04318e+08	0.758951	0.139467
CENPI	7847	Q92674;Q92674-2	Centromere protein I	2.55931e+07	4.02064e+07	0.636541	0.00486435
CENPJ	9781	Q9HC77;Q9HC77-2	Centromere protein J	4.11453e+07	4.62454e+07	0.889717	0.419717
CENPK	8908	Q9BS16	Centromere protein K	3.67847e+07	5.0002e+07	0.735663	0.249523
CENPL	6962	Q8N0S6	Centromere protein L	1.19932e+07	1.69014e+07	0.709595	0.0777046
CENPM	10050	Q9NSP4;Q9NSP4-4;Q9NSP4-2;Q9NSP4-3	Centromere protein M	2.04e+07	2.36484e+07	0.862637	0.552624
CENPN	8312	Q96H22;Q96H22-4;Q96H22-5;Q96H22-3	Centromere protein N	4.64402e+07	5.72614e+07	0.81102	0.21756
CENPO	8988	Q9BU64-2	Centromere protein O	1.72799e+07	1.57271e+07	1.09874	0.687777
CENPO	8987	Q9BU64	Centromere protein O	#VALUE!	8.25384e+06	na	na
CENPP	5946	Q6IPU0	Centromere protein P	7.45604e+07	6.434e+07	1.15885	0.534218
CENPQ	6352	Q7L2Z9	Centromere protein Q	2.69321e+07	4.27313e+07	0.630268	0.0355599
CENPT	8086	Q96BT3;Q96BT3-2	Centromere protein T	1.06446e+08	1.14202e+08	0.932088	0.734444
CENPU	6309	Q71F23;Q71F23-3;Q71F23-2	Centromere protein U	7.05742e+07	8.59332e+07	0.821268	0.29198
CENPV	6524	Q7Z7K6-3;Q7Z7K6-2	Centromere protein V	4.67495e+08	8.17856e+08	0.57161	0.0349061
CENPV	6523	Q7Z7K6	Centromere protein V	1.09664e+08	1.37205e+08	0.799269	0.445577
CENPW	5540	Q5EE01;Q5EE01-2	Centromere protein W	8.59834e+06	8.93317e+06	0.962517	0.935963
CEP120	7184	Q8N960;Q8N960-2;Q8N960-3	Centrosomal protein of 120 kDa	7.0658e+07	9.37719e+07	0.753509	0.0363271
CEP128	6269	Q6ZU80;Q6ZU80-1;Q6ZU80-3	Centrosomal protein of 128 kDa	2.92705e+08	3.3829e+08	0.865248	0.204339
CEP131	10960	Q9UPN4-2;Q9UPN4;Q9UPN4-3	Centrosomal protein of 131 kDa	2.63022e+08	2.89769e+08	0.907695	0.547555
CEP135	5847	Q66GS9;Q66GS9-2	Centrosomal protein of 135 kDa	4.39631e+08	5.05792e+08	0.869192	0.290208
CEP152	1310	O94986;O94986-3;O94986-2;O94986-1	Centrosomal protein of 152 kDa	2.52688e+08	2.6158e+08	0.966006	0.802521
CEP162	5723	Q5TB80;Q5TB80-2	Centrosomal protein of 162 kDa	9.94314e+07	8.81237e+07	1.12832	0.732646
CEP164	10984	Q9UPV0;Q9UPV0-2	Centrosomal protein of 164 kDa	1.1661e+08	5.46553e+07	2.13356	0.188865
CEP170	5642	Q5SW79-3;Q96L14	Centrosomal protein of 170 kDa	3.42143e+07	2.39047e+07	1.43127	0.0842647
CEP170	5640	Q5SW79	Centrosomal protein of 170 kDa	1.48755e+09	1.37925e+09	1.07852	0.420466
CEP170	5641	Q5SW79-2	Centrosomal protein of 170 kDa	#VALUE!	#VALUE!	na	na
CEP170B	11266	Q9Y4F5;Q9Y4F5-2;Q9Y4F5-3	Centrosomal protein of 170 kDa protein B	#VALUE!	1.6613e+08	na	na
CEP192	7570	Q8TEP8-3;Q8TEP8;Q8TEP8-2	Centrosomal protein of 192 kDa	1.48078e+08	1.73983e+08	0.851106	0.135811
CEP250	9037	Q9BV73;Q9BV73-2	Centrosome-associated protein CEP250	8.75488e+08	8.29148e+08	1.05589	0.452796
CEP290	550	O15078;O15078-2	Centrosomal protein of 290 kDa	1.40947e+08	1.24198e+08	1.13486	0.428923
CEP350	5766	Q5VT06	Centrosome-associated protein 350	2.00852e+08	2.70243e+08	0.743227	0.0911812
CEP41	9197	Q9BYV8;Q9BYV8-2;Q9BYV8-5;Q9BYV8-4	Centrosomal protein of 41 kDa	3.0204e+08	3.68853e+08	0.818863	0.189764
CEP41	9198	Q9BYV8-3	Centrosomal protein of 41 kDa	838645	#VALUE!	na	na
CEP44	9277	Q9C0F1;Q9C0F1-2	Centrosomal protein of 44 kDa	5.54659e+07	7.40739e+07	0.748792	0.11656
CEP55	5458	Q53EZ4;Q53EZ4-2	Centrosomal protein of 55 kDa	9.81811e+07	1.09813e+08	0.894078	0.627114
CEP57	6699	Q86XR8;Q86XR8-4;Q86XR8-5;Q86XR8-2;Q86XR8-3	Centrosomal protein of 57 kDa	1.66824e+08	2.0353e+08	0.819654	0.112125
CEP63	8485	Q96MT8-3;Q96MT8-2;Q96MT8	Centrosomal protein of 63 kDa	9.78368e+07	1.07266e+08	0.912093	0.381536
CEP63	8486	Q96MT8-4	Centrosomal protein of 63 kDa	#VALUE!	6.43589e+06	na	na
CEP68	6324	Q76N32;Q76N32-2	Centrosomal protein of 68 kDa	4.39931e+07	4.47352e+07	0.983411	0.93589
CEP72	10427	Q9P209;Q9P209-2	Centrosomal protein of 72 kDa	4.91261e+07	9.19715e+06	5.34144	0.231988
CEP76	7440	Q8TAP6;Q8TAP6-2;Q8TAP6-3	Centrosomal protein of 76 kDa	2.72976e+07	3.79262e+07	0.719757	0.0338271
CEP78	5587	Q5JTW2;Q5JTW2-2;Q5JTW2-3;Q5JTW2-5	Centrosomal protein of 78 kDa	6.01013e+07	6.57039e+07	0.91473	0.654057
CEP83	11312	Q9Y592;Q9Y592-2	Centrosomal protein of 83 kDa	4.83259e+07	2.88454e+07	1.67534	0.0790252
CEP85	6034	Q6P2H3-2;Q6P2H3;Q6P2H3-4;Q6P2H3-3	Centrosomal protein of 85 kDa	2.28352e+08	2.75502e+08	0.828856	0.368416
CEP89	8654	Q96ST8;Q96ST8-3	Centrosomal protein of 89 kDa	1.57802e+08	1.08127e+08	1.4594	0.196326
CEP95	8286	Q96GE4;Q96GE4-2	Centrosomal protein of 95 kDa	5.16023e+07	2.21497e+07	2.32971	0.606577
CEP97	6801	Q8IW35;Q8IW35-2	Centrosomal protein of 97 kDa	6.30211e+07	7.46205e+07	0.844555	0.254924
CEPT1	11424	Q9Y6K0	Choline/ethanolaminephosphotransferase 1	3.01023e+08	2.46606e+08	1.22066	0.0754457
CERCAM	5677	Q5T4B2;Q5T4B2-2	Probable inactive glycosyltransferase 25 family member 3	1.08229e+07	6.68065e+06	1.62003	0.766993
CERK	7507	Q8TCT0;Q8TCT0-2	Ceramide kinase	1.032e+08	1.4916e+08	0.691874	na
CERS2	8268	Q96G23	Ceramide synthase 2	7.13209e+08	6.07472e+08	1.17406	0.106572
CERS5	7093	Q8N5B7;Q8N5B7-2	Ceramide synthase 5	2.23695e+07	2.0976e+07	1.06643	0.791546
CERS6	6208	Q6ZMG9;Q6ZMG9-2	Ceramide synthase 6	1.14159e+08	1.63261e+08	0.699242	0.0422625
CES1	2520	P23141;P23141-2;Q9UKY3;Q9UKY3-2	Liver carboxylesterase 1	6.24733e+07	4.76324e+07	1.31157	0.691482
CES1	2521	P23141-3	Liver carboxylesterase 1	#VALUE!	#VALUE!	na	na
CES2	396	O00748	Cocaine esterase	2.28279e+07	3.52871e+07	0.646918	0.0200523
CES2	397	O00748-2	Cocaine esterase	#VALUE!	4.48939e+06	na	na
CES3	6168	Q6UWW8;Q6UWW8-2	Carboxylesterase 3	422993	#VALUE!	na	na
CETN2	3048	P41208	Centrin-2	3.8826e+08	4.7293e+08	0.820969	0.0401602
CETN3	577	O15182	Centrin-3	2.19653e+08	2.01392e+08	1.09067	0.689205
CETP	2063	P11597;P11597-2	Cholesteryl ester transfer protein	#VALUE!	2.60043e+06	na	na
CFAP20	11399	Q9Y6A4	Cilia- and flagella-associated protein 20	1.62029e+08	1.55185e+08	1.0441	0.692886
CFB	1555	P00751	Complement factor B;Complement factor B Ba fragment;Complement factor B Bb fragment	4.36619e+07	4.10472e+07	1.0637	0.875432
CFD	1551	P00746	Complement factor D	1.10101e+08	9.77254e+07	1.12663	0.761455
CFDP1	10576	Q9UEE9;Q9UEE9-2	Craniofacial development protein 1	5.88422e+08	4.69677e+08	1.25282	0.0361555
CFH	1886	P08603;P08603-2	Complement factor H	2.89709e+07	2.35269e+07	1.23139	0.881329
CFL1	2547	P23528	Cofilin-1	3.85332e+10	4.68096e+10	0.823191	0.0185527
CFL2	11045	Q9Y281;Q9Y281-3	Cofilin-2	3.21823e+07	3.74159e+07	0.860125	0.623789
CFLAR	653	O15519;O15519-14;O15519-5;O15519-11;O15519-12;O15519-10;O15519-3;O15519-15;O15519-6;O15519-7;O15519-8;O15519-2;O15519-13;O15519-9;O15519-4	CASP8 and FADD-like apoptosis regulator;CASP8 and FADD-like apoptosis regulator subunit p43;CASP8 and FADD-like apoptosis regulator subunit p12	9.14536e+07	1.06546e+08	0.858348	0.728547
CFP	2655	P27918	Properdin	1.3817e+08	6.1786e+07	2.23627	0.0143444
CFTR	2121	P13569;P13569-2;P13569-3	Cystic fibrosis transmembrane conductance regulator	#VALUE!	4.01412e+07	na	na
CGGBP1	10591	Q9UFW8	CGG triplet repeat-binding protein 1	1.7912e+09	2.34039e+09	0.765343	0.0106671
CGN	10481	Q9P2M7;Q9P2M7-2	Cingulin	6.44e+07	1.30866e+07	4.92106	na
CGNL1	4359	Q0VF96;Q0VF96-2	Cingulin-like protein 1	1.56955e+08	1.93529e+08	0.811015	0.416598
CGREF1	8745	Q99674;Q99674-4;Q99674-5;Q99674-2	Cell growth regulator with EF hand domain protein 1	2.4925e+07	3.5772e+07	0.696774	na
CHAC2	7648	Q8WUX2	Cation transport regulator-like protein 2	5.79951e+06	#VALUE!	na	na
CHAF1A	4485	Q13111;Q13111-3;Q13111-2	Chromatin assembly factor 1 subunit A	1.60787e+08	1.82597e+08	0.880554	0.563662
CHAF1B	4486	Q13112	Chromatin assembly factor 1 subunit B	1.82174e+08	2.12199e+08	0.858504	0.514279
CHAMP1	8399	Q96JM3	Chromosome alignment-maintaining phosphoprotein 1	1.9278e+09	2.09734e+09	0.919166	0.25563
CHCHD1	8078	Q96BP2	Coiled-coil-helix-coiled-coil-helix domain-containing protein 1	1.21631e+08	1.34444e+08	0.904693	0.495133
CHCHD10	7761	Q8WYQ3	Coiled-coil-helix-coiled-coil-helix domain-containing protein 10, mitochondrial	7.6959e+07	1.0199e+07	7.54574	na
CHCHD2;CHCHD2P9	11416	Q9Y6H1;Q5T1J5	Coiled-coil-helix-coiled-coil-helix domain-containing protein 2, mitochondrial;Putative coiled-coil-helix-coiled-coil-helix domain-containing protein CHCHD2P9, mitochondrial	9.59332e+08	1.12605e+09	0.851946	0.212284
CHCHD3	10230	Q9NX63	MICOS complex subunit MIC19	5.46372e+09	6.319e+09	0.864649	0.119868
CHCHD4	7069	Q8N4Q1;Q8N4Q1-2	Mitochondrial intermembrane space import and assembly protein 40	2.35508e+08	2.3611e+08	0.997447	0.987385
CHCHD5	8939	Q9BSY4;Q9BSY4-2	Coiled-coil-helix-coiled-coil-helix domain-containing protein 5	1.71583e+08	1.48233e+08	1.15752	0.192671
CHCHD6	8885	Q9BRQ6	MICOS complex subunit MIC25	4.76097e+08	3.21361e+08	1.4815	0.0205639
CHCHD7	9005	Q9BUK0;Q9BUK0-2;Q9BUK0-4	Coiled-coil-helix-coiled-coil-helix domain-containing protein 7	8.70117e+07	9.23169e+07	0.942533	0.738467
CHD1	439	O14646;O14646-2	Chromodomain-helicase-DNA-binding protein 1	9.66202e+08	1.10254e+09	0.87634	0.178325
CHD1L	6660	Q86WJ1;Q86WJ1-2;Q86WJ1-4;Q86WJ1-3;Q86WJ1-5	Chromodomain-helicase-DNA-binding protein 1-like	2.07949e+09	2.31351e+09	0.898846	0.315424
CHD2	440	O14647;O14647-2;O14647-3	Chromodomain-helicase-DNA-binding protein 2	5.06613e+08	5.56144e+08	0.910939	0.273341
CHD3	4418	Q12873;Q12873-3;Q12873-2	Chromodomain-helicase-DNA-binding protein 3	7.34991e+08	8.8165e+08	0.833654	0.339504
CHD4	4890	Q14839;Q14839-2	Chromodomain-helicase-DNA-binding protein 4	8.71795e+09	9.5448e+09	0.913372	0.147945
CHD5	7535	Q8TDI0	Chromodomain-helicase-DNA-binding protein 5	#VALUE!	7.57695e+06	na	na
CHD6	7522	Q8TD26;Q8TD26-3;Q8TD26-2	Chromodomain-helicase-DNA-binding protein 6	2.17194e+08	3.22097e+08	0.674312	0.00215508
CHD7	10456	Q9P2D1;Q9P2D1-3;Q9P2D1-2;Q9P2D1-4	Chromodomain-helicase-DNA-binding protein 7	6.16198e+07	6.70938e+07	0.918413	0.732805
CHD8	9806	Q9HCK8;Q9HCK8-2	Chromodomain-helicase-DNA-binding protein 8	6.2068e+08	6.81933e+08	0.910178	0.0854421
CHD9	5369	Q3L8U1-2;Q3L8U1;Q3L8U1-3	Chromodomain-helicase-DNA-binding protein 9	1.6836e+08	2.09396e+08	0.804026	0.0154436
CHEK1	466	O14757;O14757-3	Serine/threonine-protein kinase Chk1	8.43295e+07	1.20769e+08	0.698272	0.175806
CHEK1	467	O14757-2	Serine/threonine-protein kinase Chk1	2.96314e+06	1.5128e+06	1.95871	na
CHEK2	1519	O96017;O96017-9;O96017-12;O96017-4;O96017-13;O96017-7;O96017-11;O96017-8;O96017-5;O96017-2;O96017-3;O96017-6	Serine/threonine-protein kinase Chk2	5.62242e+08	6.44915e+08	0.871808	0.297918
CHERP	6839	Q8IWX8	Calcium homeostasis endoplasmic reticulum protein	1.87656e+09	1.7977e+09	1.04386	0.522541
CHFR	8214	Q96EP1;Q96EP1-4;Q96EP1-3;Q96EP1-2;Q96EP1-5	E3 ubiquitin-protein ligase CHFR	5.97856e+07	5.90018e+07	1.01328	0.917349
CHGB	1723	P05060	Secretogranin-1;GAWK peptide;CCB peptide	1.36582e+07	2.16126e+07	0.631956	0.74404
CHI3L1	2951	P36222	Chitinase-3-like protein 1	2.5589e+06	2.4477e+06	1.04543	0.944764
CHIC2	10785	Q9UKJ5	Cysteine-rich hydrophobic domain-containing protein 2	#VALUE!	1.55479e+07	na	na
CHID1	9099	Q9BWS9;Q9BWS9-3;Q9BWS9-2	Chitinase domain-containing protein 1	1.67602e+09	1.42944e+09	1.1725	0.107613
CHIT1	4520	Q13231;Q13231-3;Q13231-2;Q13231-4	Chitotriosidase-1	1.5427e+07	4.25305e+07	0.362727	0.677711
CHKA	2945	P35790;P35790-2	Choline kinase alpha	2.06111e+07	2.19657e+07	0.938329	0.798335
CHKB	11037	Q9Y259;Q9Y259-2	Choline/ethanolamine kinase	1.3497e+08	1.23754e+08	1.09064	0.618912
CHM	2561	P24386;P24386-2	Rab proteins geranylgeranyltransferase component A 1	5.4807e+07	6.29753e+07	0.870294	0.20232
CHML	2619	P26374	Rab proteins geranylgeranyltransferase component A 2	5.14374e+07	7.75057e+07	0.66366	0.00759649
CHMP1A	9833	Q9HD42;Q9HD42-2	Charged multivesicular body protein 1a	7.57589e+08	7.09069e+08	1.06843	0.545437
CHMP1B	6384	Q7LBR1	Charged multivesicular body protein 1b	1.55454e+09	1.69303e+09	0.918196	0.531186
CHMP2A	773	O43633	Charged multivesicular body protein 2a	6.84746e+08	6.49459e+08	1.05433	0.621442
CHMP2B	11011	Q9UQN3;Q9UQN3-2	Charged multivesicular body protein 2b	2.92337e+08	2.6306e+08	1.11129	0.357319
CHMP3	11197	Q9Y3E7;Q9Y3E7-4;Q9Y3E7-3;Q9Y3E7-2	Charged multivesicular body protein 3	4.70306e+08	3.65376e+08	1.28718	0.0739046
CHMP4A	9161	Q9BY43;Q9BY43-2	Charged multivesicular body protein 4a	1.4803e+09	1.32158e+09	1.1201	0.274971
CHMP4B	9493	Q9H444;P59074	Charged multivesicular body protein 4b	2.65037e+09	2.55567e+09	1.03706	0.687521
CHMP5	10374	Q9NZZ3;Q9NZZ3-2	Charged multivesicular body protein 5	4.2834e+08	3.97127e+08	1.0786	0.473463
CHMP6	8264	Q96FZ7	Charged multivesicular body protein 6	1.71954e+08	1.52112e+08	1.13044	0.493598
CHMP7	7649	Q8WUX9;Q8WUX9-2	Charged multivesicular body protein 7	3.87651e+08	3.62867e+08	1.0683	0.583831
CHN2	3516	P52757;P52757-9;P52757-4;P52757-8;P52757-3;P52757-6;P52757-7;P52757-5	Beta-chimaerin	4.55197e+07	4.78362e+07	0.951575	0.89976
CHORDC1	10634	Q9UHD1;Q9UHD1-2	Cysteine and histidine-rich domain-containing protein 1	1.61175e+09	1.50131e+09	1.07356	0.410214
CHP1	8742	Q99653	Calcineurin B homologous protein 1	3.32759e+08	1.69219e+08	1.96644	0.00418481
CHPF	6936	Q8IZ52;Q8IZ52-4;Q8IZ52-2	Chondroitin sulfate synthase 2	1.5899e+07	1.4474e+06	10.9845	na
CHPF2	10460	Q9P2E5;Q9P2E5-2	Chondroitin sulfate glucuronyltransferase	2.75665e+08	2.42073e+08	1.13877	0.319373
CHPT1	7623	Q8WUD6;Q8WUD6-2	Cholinephosphotransferase 1	3.07504e+07	2.19693e+07	1.3997	0.15374
CHRAC1	9983	Q9NRG0	Chromatin accessibility complex protein 1	5.26897e+08	5.47309e+08	0.962706	0.726692
CHST11	9875	Q9NPF2-2;Q9NPF2	Carbohydrate sulfotransferase 11	2.19736e+07	2.77131e+07	0.792897	0.0976215
CHST12	9972	Q9NRB3	Carbohydrate sulfotransferase 12	3.13896e+07	3.31902e+07	0.945751	0.840083
CHST13	7341	Q8NET6;Q8NET6-2	Carbohydrate sulfotransferase 13	4.90801e+07	4.15285e+07	1.18184	0.311131
CHST14	7276	Q8NCH0	Carbohydrate sulfotransferase 14	9.85147e+07	1.03381e+08	0.952925	0.779457
CHST15	6387	Q7LFX5	Carbohydrate sulfotransferase 15	7.85426e+07	2.16963e+07	3.6201	0.21333
CHST15	6388	Q7LFX5-2	Carbohydrate sulfotransferase 15	#VALUE!	#VALUE!	na	na
CHST4	7274	Q8NCG5	Carbohydrate sulfotransferase 4	#VALUE!	1.0857e+06	na	na
CHSY1	6677	Q86X52	Chondroitin sulfate synthase 1	2.7225e+08	3.15951e+08	0.861686	0.365428
CHTF18	7668	Q8WVB6;Q8WVB6-3	Chromosome transmission fidelity protein 18 homolog	5.68143e+08	5.30705e+08	1.07054	0.647782
CHTF18	7669	Q8WVB6-2	Chromosome transmission fidelity protein 18 homolog	#VALUE!	#VALUE!	na	na
CHTF8	1969	P0CG12	Chromosome transmission fidelity protein 8 homolog isoform 2	3.0486e+08	3.74504e+08	0.814038	0.078317
CHTF8	1970	P0CG13	Chromosome transmission fidelity protein 8 homolog	9.31084e+07	1.0696e+08	0.870494	0.46648
CHTOP	11222	Q9Y3Y2;Q9Y3Y2-4;Q9Y3Y2-3	Chromatin target of PRMT1 protein	2.11101e+09	1.98499e+09	1.06348	0.554845
CHUK	556	O15111;Q9UPZ9-2	Inhibitor of nuclear factor kappa-B kinase subunit alpha	1.23157e+08	1.18119e+08	1.04265	0.649857
CHURC1	7628	Q8WUH1;Q8WUH1-2;Q8WUH1-3	Protein Churchill	2.6737e+08	2.24312e+08	1.19195	0.114944
CIAO1	1227	O76071	Probable cytosolic iron-sulfur protein assembly protein CIAO1	7.84634e+08	7.60163e+08	1.03219	0.700927
CIAPIN1	5917	Q6FI81;Q6FI81-3;Q6FI81-2	Anamorsin	9.86338e+08	9.74325e+08	1.01233	0.880639
CIB1	8780	Q99828;Q99828-2	Calcium and integrin-binding protein 1	6.70368e+07	6.96801e+07	0.962065	0.817467
CIC	8596	Q96RK0	Protein capicua homolog	7.8548e+07	8.88215e+07	0.884335	0.26016
CINP	9078	Q9BW66;Q9BW66-3;Q9BW66-2	Cyclin-dependent kinase 2-interacting protein	1.8492e+07	1.87978e+07	0.983729	0.951512
CIR1	6682	Q86X95;Q86X95-2	Corepressor interacting with RBPJ 1	1.42079e+08	1.41605e+08	1.00334	0.976471
CIRBP	4716	Q14011	Cold-inducible RNA-binding protein	2.72079e+09	3.96677e+09	0.685896	0.00520632
CIRBP	4717	Q14011-2	Cold-inducible RNA-binding protein	7.6815e+06	6.47988e+06	1.18544	na
CIRH1A	8003	Q969X6;Q969X6-3;Q969X6-2	Cirhin	7.67471e+08	7.70538e+08	0.99602	0.973652
CISD1	10320	Q9NZ45	CDGSH iron-sulfur domain-containing protein 1	1.53156e+09	1.53647e+09	0.996803	0.979432
CISD2	7111	Q8N5K1	CDGSH iron-sulfur domain-containing protein 2	1.40918e+09	1.17918e+09	1.19505	0.09658
CISD3	1961	P0C7P0	CDGSH iron-sulfur domain-containing protein 3, mitochondrial	5.4201e+08	3.74569e+08	1.44702	0.0124148
CISH	10043	Q9NSE2;Q9NSE2-3;Q9NSE2-2	Cytokine-inducible SH2-containing protein	1.9502e+06	#VALUE!	na	na
CIT	424	O14578;O14578-4;O14578-2	Citron Rho-interacting kinase	1.81119e+08	1.77759e+08	1.0189	0.940807
CIT	425	O14578-3	Citron Rho-interacting kinase	#VALUE!	2.9233e+07	na	na
CITED2	8803	Q99967;Q99967-2	Cbp/p300-interacting transactivator 2	#VALUE!	1.72365e+06	na	na
CITED4	8597	Q96RK1	Cbp/p300-interacting transactivator 4	9.5119e+06	1.579e+07	0.6024	na
CIZ1	10880	Q9ULV3;Q9ULV3-5;Q9ULV3-2;Q9ULV3-3;Q9ULV3-4	Cip1-interacting zinc finger protein	7.17154e+08	8.26951e+08	0.867227	0.105064
CKAP2	7706	Q8WWK9-5;Q8WWK9;Q8WWK9-6;Q8WWK9-4	Cytoskeleton-associated protein 2	5.32451e+07	8.12591e+07	0.65525	0.244756
CKAP2L	6902	Q8IYA6;Q8IYA6-3	Cytoskeleton-associated protein 2-like	6.48206e+07	6.78696e+07	0.955075	0.897696
CKAP4	4278	Q07065	Cytoskeleton-associated protein 4	3.20488e+08	2.41549e+08	1.3268	0.537369
CKAP5	4715	Q14008;Q14008-2;Q14008-3	Cytoskeleton-associated protein 5	3.33253e+09	3.75106e+09	0.888424	0.0320783
CKB	2088	P12277	Creatine kinase B-type	1.36753e+07	2.27755e+07	0.60044	0.485907
CKMT1A	2092	P12532;P12532-2	Creatine kinase U-type, mitochondrial	5.34134e+06	1.12447e+07	0.47501	0.49259
CKS1B	3762	P61024	Cyclin-dependent kinases regulatory subunit 1	3.54595e+07	4.47337e+07	0.79268	0.527472
CKS2	2868	P33552	Cyclin-dependent kinases regulatory subunit 2	3.75511e+07	5.22098e+07	0.719235	0.258122
CLASP1	6444	Q7Z460-4	CLIP-associating protein 1	7.12767e+08	7.14463e+08	0.997627	0.97522
CLASP1	6442	Q7Z460	CLIP-associating protein 1	1.9339e+07	1.04099e+07	1.85774	na
CLASP1	6443	Q7Z460-3;Q7Z460-2;Q7Z460-5	CLIP-associating protein 1	2.7973e+06	1.2698e+07	0.220295	na
CLASP2	1009	O75122	CLIP-associating protein 2	4.06899e+07	4.39055e+07	0.926761	0.662877
CLASP2	1010	O75122-3;O75122-2	CLIP-associating protein 2	1.30251e+09	1.31827e+09	0.988039	0.888736
CLASRP	7016	Q8N2M8;Q8N2M8-3;Q8N2M8-4	CLK4-associating serine/arginine rich protein	2.85915e+08	3.07918e+08	0.928542	0.415049
CLC	4225	Q05315;A8MUM7	Galectin-10	7.30316e+07	1.16252e+08	0.628218	0.44651
CLCC1	8629	Q96S66;Q96S66-3;Q96S66-2;Q96S66-4	Chloride channel CLIC-like protein 1	3.19135e+08	3.55497e+08	0.897716	0.43168
CLCN3	3453	P51790;P51790-4;P51790-5;P51790-2	H(+)/Cl(-) exchange transporter 3	2.35595e+07	2.47309e+07	0.952633	0.819913
CLCN5	3454	P51795;P51795-2;P51793;P51793-2	H(+)/Cl(-) exchange transporter 5	2.7546e+06	3.1922e+06	0.862916	na
CLCN7	3455	P51798-2;P51798	H(+)/Cl(-) exchange transporter 7	2.34743e+08	2.25225e+08	1.04226	0.731865
CLDN10	3966	P78369;P78369-3;P78369-2	Claudin-10	#VALUE!	1.03397e+07	na	na
CLEC11A	11028	Q9Y240	C-type lectin domain family 11 member A	7.09686e+07	1.05053e+08	0.67555	0.271918
CLEC12A	5610	Q5QGZ9;Q5QGZ9-4;Q5QGZ9-1;Q5QGZ9-5	C-type lectin domain family 12 member A	7.37045e+07	7.05812e+07	1.04425	0.888851
CLEC14A	6546	Q86T13	C-type lectin domain family 14 member A	#VALUE!	1.80472e+06	na	na
CLEC16A	5295	Q2KHT3-2;Q2KHT3	Protein CLEC16A	5.31335e+08	4.48273e+08	1.18529	0.431421
CLEC2B	7774	Q92478	C-type lectin domain family 2 member B	4.27905e+07	2.59207e+07	1.65082	0.138561
CLEC5A	10267	Q9NY25;Q9NY25-2	C-type lectin domain family 5 member A	6.5564e+06	9.65913e+06	0.678777	na
CLEC9A	6179	Q6UXN8	C-type lectin domain family 9 member A	#VALUE!	4.0311e+06	na	na
CLGN	514	O14967;O14967-2	Calmegin	3.2319e+07	3.66842e+07	0.881007	0.719435
CLIC1	323	O00299	Chloride intracellular channel protein 1	2.38562e+10	2.35905e+10	1.01126	0.875397
CLIC2	598	O15247	Chloride intracellular channel protein 2	2.1196e+08	1.41015e+08	1.50311	0.523906
CLIC3	1481	O95833	Chloride intracellular channel protein 3	3.37581e+07	2.98937e+07	1.12927	0.810017
CLIC4	11397	Q9Y696	Chloride intracellular channel protein 4	2.19487e+09	1.9537e+09	1.12344	0.449867
CLIC5	10326	Q9NZA1;Q9NZA1-3;Q9NZA1-2	Chloride intracellular channel protein 5	#VALUE!	7.56164e+06	na	na
CLIC6	8521	Q96NY7;Q96NY7-2	Chloride intracellular channel protein 6	6.53495e+06	1.31857e+07	0.495608	0.0880044
CLINT1	4845	Q14677	Clathrin interactor 1	3.54596e+09	3.48989e+09	1.01607	0.870443
CLINT1	4846	Q14677-3;Q14677-2	Clathrin interactor 1	3.9819e+07	1.49986e+08	0.265485	na
CLIP1	2792	P30622-2;P30622;P30622-1	CAP-Gly domain-containing linker protein 1	1.29676e+09	1.32052e+09	0.982003	0.855681
CLIP2	10568	Q9UDT6-2	CAP-Gly domain-containing linker protein 2	3.51902e+07	6.29682e+07	0.558856	0.134066
CLIP2	10567	Q9UDT6	CAP-Gly domain-containing linker protein 2	2.55895e+09	1.87844e+09	1.36227	0.216216
CLIP3	8183	Q96DZ5	CAP-Gly domain-containing linker protein 3	4.1318e+06	9.81977e+07	0.0420763	na
CLK1	3330	P49759;P49759-3;P49759-2	Dual specificity protein kinase CLK1	3.69978e+07	3.7358e+07	0.990358	0.959221
CLK2	3331	P49760;P49760-3	Dual specificity protein kinase CLK2	5.79228e+07	8.44835e+07	0.685611	0.141761
CLK3	3332	P49761;P49761-1;P49761-3	Dual specificity protein kinase CLK3	1.99774e+08	1.49631e+08	1.33511	0.228507
CLK4	9734	Q9HAZ1	Dual specificity protein kinase CLK4	2.836e+06	9.40795e+06	0.301447	na
CLMN	8405	Q96JQ2	Calmin	4.13933e+07	4.24178e+07	0.975847	0.939686
CLMP	9562	Q9H6B4	CXADR-like membrane protein	2.90978e+07	6.14549e+07	0.473482	0.215545
CLN3	4532	Q13286;Q13286-4;Q13286-2;Q13286-7;Q13286-3;Q13286-6;Q13286-5	Battenin	2.47908e+07	2.65276e+07	0.934529	0.925662
CLN5	1118	O75503	Ceroid-lipofuscinosis neuronal protein 5	2.84819e+08	2.7959e+08	1.0187	0.900971
CLN6	10203	Q9NWW5	Ceroid-lipofuscinosis neuronal protein 6	1.05523e+08	9.63048e+07	1.09571	0.583295
CLNS1A	3575	P54105	Methylosome subunit pICln	6.36553e+08	5.15435e+08	1.23498	0.0524733
CLP1	7930	Q92989;Q92989-2	Polyribonucleotide 5-hydroxyl-kinase Clp1	3.07696e+08	3.43506e+08	0.895752	0.144185
CLPB	9332	Q9H078-2;Q9H078-3;Q9H078-5	Caseinolytic peptidase B protein homolog	1.01491e+09	8.62382e+08	1.17687	0.0692202
CLPB	9331	Q9H078	Caseinolytic peptidase B protein homolog	#VALUE!	1.83402e+06	na	na
CLPB	9333	Q9H078-4	Caseinolytic peptidase B protein homolog	1.4464e+07	4.88613e+06	2.96022	na
CLPP	5237	Q16740	ATP-dependent Clp protease proteolytic subunit, mitochondrial	7.37335e+08	5.95045e+08	1.23912	0.0415017
CLPTM1	1512	O96005;O96005-3;O96005-4	Cleft lip and palate transmembrane protein 1	3.77149e+07	4.24699e+07	0.888038	0.460242
CLPTM1L	8424	Q96KA5;Q96KA5-2	Cleft lip and palate transmembrane protein 1-like protein	5.80565e+07	6.27046e+07	0.925873	0.619248
CLPX	1221	O76031	ATP-dependent Clp protease ATP-binding subunit clpX-like, mitochondrial	9.25343e+08	9.02132e+08	1.02573	0.741326
CLSPN	9733	Q9HAW4;Q9HAW4-3;Q9HAW4-2	Claspin	5.2118e+07	7.42166e+07	0.702241	0.29263
CLSTN1	1309	O94985-2;O94985	Calsyntenin-1;Soluble Alc-alpha;CTF1-alpha	#VALUE!	2.43063e+07	na	na
CLSTN3	8859	Q9BQT9;Q9BQT9-2	Calsyntenin-3	1.50251e+07	1.2165e+07	1.23511	na
CLTA	1929	P09496-2;P09496;P09496-4;P09496-3;P09496-5	Clathrin light chain A	2.21703e+09	2.00227e+09	1.10726	0.373512
CLTB	1930	P09497-2;P09497	Clathrin light chain B	1.55808e+09	1.69706e+09	0.918106	0.480619
CLTC	4068	Q00610-2;Q00610	Clathrin heavy chain 1	2.68516e+10	2.39742e+10	1.12002	0.0699191
CLTCL1	3556	P53675;P53675-2	Clathrin heavy chain 2	4.8824e+06	#VALUE!	na	na
CLU	2021	P10909-5;P10909;P10909-4;P10909-2;P10909-3	Clusterin;Clusterin beta chain;Clusterin alpha chain	4.80075e+07	3.12914e+07	1.53421	0.325378
CLUAP1	8034	Q96AJ1;Q96AJ1-2	Clusterin-associated protein 1	1.56599e+07	1.57974e+07	0.991294	0.962321
CLUH	1026	O75153	Clustered mitochondria protein homolog	4.10309e+08	4.15705e+08	0.987021	0.92925
CLVS2	5650	Q5SYC1;Q5SYC1-2;Q8IUQ0	Clavesin-2	#VALUE!	1.60359e+07	na	na
CLYBL	6967	Q8N0X4;Q8N0X4-2	Citrate lyase subunit beta-like protein, mitochondrial	5.67124e+08	5.1231e+08	1.10699	0.504444
CMAS	7384	Q8NFW8;Q8NFW8-2	N-acylneuraminate cytidylyltransferase	1.14683e+09	1.31814e+09	0.870033	0.297242
CMBL	8164	Q96DG6	Carboxymethylenebutenolidase homolog	7.71048e+08	3.87988e+08	1.9873	0.00487142
CMC1	6521	Q7Z7K0	COX assembly mitochondrial protein homolog	4.65521e+08	4.68531e+08	0.993576	0.962237
CMC2	10002	Q9NRP2	COX assembly mitochondrial protein 2 homolog	3.8539e+08	3.71363e+08	1.03777	0.696378
CMC4	3669	P56277	Cx9C motif-containing protein 4	3.12163e+08	2.87743e+08	1.08487	0.602345
CMIP	6888	Q8IY22;Q8IY22-3;Q8IY22-2	C-Maf-inducing protein	7.43222e+07	6.66872e+07	1.11449	0.491751
CMPK1	2745	P30085;P30085-2	UMP-CMP kinase	1.05307e+09	1.22179e+09	0.861907	0.174022
CMPK2	5539	Q5EBM0;Q5EBM0-4;Q5EBM0-3;Q5EBM0-2	UMP-CMP kinase 2, mitochondrial	5.84496e+08	8.95087e+08	0.653005	0.0561262
CMSS1	8832	Q9BQ75;Q9BQ75-2	Protein CMSS1	3.60471e+08	3.94422e+08	0.913924	0.532985
CMTM5	8184	Q96DZ9-4;Q96DZ9-5;Q96DZ9-3;Q96DZ9-6;Q96DZ9-2;Q96DZ9	CKLF-like MARVEL transmembrane domain-containing protein 5	1.27753e+07	7.58837e+06	1.68354	na
CMTR1	6994	Q8N1G2	Cap-specific mRNA (nucleoside-2-O-)-methyltransferase 1	8.34785e+08	8.31623e+08	1.0038	0.966387
CMTR2	6926	Q8IYT2	Cap-specific mRNA (nucleoside-2-O-)-methyltransferase 2	3.90845e+07	4.21877e+07	0.926443	0.584151
CNBP	3861	P62633-8;P62633-4	Cellular nucleic acid-binding protein	1.88587e+08	2.1809e+08	0.864722	0.426862
CNBP	3859	P62633-2;P62633;P62633-7	Cellular nucleic acid-binding protein	8.06139e+09	8.15673e+09	0.988312	0.886045
CNBP	3860	P62633-5;P62633-6	Cellular nucleic acid-binding protein	2.2346e+06	2.23434e+07	0.100012	na
CNDP2	8432	Q96KP4	Cytosolic non-specific dipeptidase	5.6773e+09	5.72782e+09	0.99118	0.934658
CNDP2	8433	Q96KP4-2	Cytosolic non-specific dipeptidase	281570	#VALUE!	na	na
CNEP1R1	7191	Q8N9A8;Q8N9A8-3;Q8N9A8-2	Nuclear envelope phosphatase-regulatory subunit 1	1.81578e+07	2.17939e+07	0.83316	0.305228
CNN1	3473	P51911;P51911-2	Calponin-1	2.15482e+06	5.80456e+06	0.371229	0.317594
CNN2	8686	Q99439;Q99439-2	Calponin-2	3.40607e+09	4.64666e+09	0.733016	0.142205
CNN3	5062	Q15417;Q15417-2	Calponin-3	4.35692e+07	5.1825e+07	0.840698	0.692688
CNN3	5063	Q15417-3	Calponin-3	1.30302e+07	1.28e+07	1.01798	na
CNNM3	7324	Q8NE01;Q8NE01-2;Q8NE01-3	Metal transporter CNNM3	1.04875e+08	1.29972e+08	0.806903	0.0989962
CNNM4	6050	Q6P4Q7;Q6P4Q7-2	Metal transporter CNNM4	3.10596e+07	3.55828e+07	0.872882	0.270968
CNOT1	52	A5YKK6;A5YKK6-4	CCR4-NOT transcription complex subunit 1	1.90253e+09	2.00649e+09	0.948186	0.123564
CNOT1	53	A5YKK6-2;A5YKK6-3	CCR4-NOT transcription complex subunit 1	#VALUE!	2.8061e+06	na	na
CNOT10	9674	Q9H9A5;Q9H9A5-2;Q9H9A5-3;Q9H9A5-4	CCR4-NOT transcription complex subunit 10	6.51444e+08	6.89191e+08	0.945231	0.310642
CNOT10	9675	Q9H9A5-6;Q9H9A5-5	CCR4-NOT transcription complex subunit 10	3.2643e+06	#VALUE!	na	na
CNOT11	10820	Q9UKZ1	CCR4-NOT transcription complex subunit 11	1.77711e+08	1.81071e+08	0.981442	0.839772
CNOT2	10362	Q9NZN8;Q9NZN8-5;Q9NZN8-4;Q9NZN8-2	CCR4-NOT transcription complex subunit 2	3.99674e+08	3.92371e+08	1.01861	0.805147
CNOT2	10363	Q9NZN8-3	CCR4-NOT transcription complex subunit 2	#VALUE!	#VALUE!	na	na
CNOT3	1034	O75175;O75175-2;O75175-3	CCR4-NOT transcription complex subunit 3	1.4652e+09	1.56752e+09	0.934728	0.32788
CNOT4	1433	O95628-8;O95628-4;O95628-9;O95628-10;O95628;O95628-3;O95628-2;O95628-7;O95628-6;O95628-5	CCR4-NOT transcription complex subunit 4	8.44388e+07	9.35844e+07	0.902274	0.336871
CNOT6	10866	Q9ULM6	CCR4-NOT transcription complex subunit 6	8.26398e+06	1.44524e+07	0.571806	0.104099
CNOT6L	8450	Q96LI5;Q96LI5-2	CCR4-NOT transcription complex subunit 6-like	7.45793e+07	8.71216e+07	0.856036	0.181954
CNOT7	10710	Q9UIV1;Q9UIV1-2;REV__P49913	CCR4-NOT transcription complex subunit 7	1.27743e+08	1.28982e+08	0.990395	0.893821
CNOT8	10588	Q9UFF9;Q9UFF9-3;Q9UFF9-2	CCR4-NOT transcription complex subunit 8	4.99703e+07	4.95558e+07	1.00836	0.95819
[truncated: 9,324 more rows]
