# Supplementary material for: Inhibition of the succinyl dehydrogenase complex in acute myeloid leukemia leads to a lactate-fuelled respiratory metabolic vulnerability
Source: Nat Commun. 2022 Apr 19;13:2013. doi: 10.1038/s41467-022-29639-0 (PMC9018882; doi:10.1038/s41467-022-29639-0)
Supplement: Supplementary file 6 — Supplementary Data 3 [file 41467_2022_29639_MOESM6_ESM.xlsx]

## Sheet: Metabolite information GCMS
Table S3_Mass isotopologue distributions
Compound	RT (min)	m/z Analysis	Monitored m/z Cluster	m/z Control
Pyruvate	7.9	174.1	173.1-179.1	216.1
Lactate	11.1	261.1	260.1-266.1	303.1
Glycine	12.2	246.1	245.1-250.1	218.1
Valine	14.1	260.2	259.2-267.2	288.1
Norvaline (IS)	14.3	260.2	259.2-267.2	288.1
Leucine	14.9	274.2	273.2-282.2	302.1
Isoleucine	15.6	302.2	301.2-310.2	274.1
Succinate	16.5	289.1	288.1-295.1	331.2
Proline_C2C5	16.5	258.2	257.2-264.2	286.1
Fumarate	17.3	287.1	286.1-293.1	329.1
Glutamine	21.3	300.1	299.1-307.1	272.1
Methionine	21.8	320.2	319.2-327.2	292.2
Serine	22.4	390.2	389.2-395.2	362.2
α-Ketoglutarate	22.7	346.1	345.1-353.1	388.2
Threonine	23.3	404.2	403.2-410.2	376.2
Phenylalanine	25.4	336.2	335.2-347.2	308.2
Malate	26	419.2	418.2-425.2	461.3
Aspartate	27.3	418.2	417.2-424.2	390.2
Hydroxyproline	27.8	416.3	415.3-422.3	314.2
Cysteine	28.8	406.2	405.2-411.2	378.2
2-hydroxyglutarate	29.3	433.2	432.2-443.2	475.2
Glutamate	30.9	432.3	431.3-439.3	474.3
Asparagine	32.8	417.3	416.3-423.3	459.2
Lysine	34.8	431.2	430.2-439.2	488.4
Citric acid	37	591.4	590.4-599.4	459.2
