# Supplementary material for: Inhibition of the succinyl dehydrogenase complex in acute myeloid leukemia leads to a lactate-fuelled respiratory metabolic vulnerability
Source: Nat Commun. 2022 Apr 19;13:2013. doi: 10.1038/s41467-022-29639-0 (PMC9018882; doi:10.1038/s41467-022-29639-0)
Supplement: Supplementary file 8 — Source Data [file 41467_2022_29639_MOESM8_ESM.xlsx]

## Sheet: Figure 1
Figure 1a								Figure 1d				Figure 1e						Figure 1f				Figure 1g
SUCLG1				SUCLG2				OCR pmol/min				SUCLG2			SDHB			FLT3-ITD	FLT3 wt	PBMSC		Complex II enzyme acitivity	SDHA
FLT3 ITD+	FLT3-wt	PB CD34+		FLT3 ITD+	FLT3-wt	PB CD34+		FLT3-ITD mut	FLT3-wt			Maximal Respiration	SUCLG2		Maximal Respiration	sdhB		7.9	1.9655	5.08		5.3035	9.82803
9.67045	9.80436	9.56		8.96	7.56	8.85		119.833	26.6667			pmol/min	log10		pmol/min	log10		5.2075	10.1285	5.3		7.99	9.98674
9.90892	9.66354	9.41		9.48	9.65	9.05			36.1667		1	270.5	9.47558		270.5	9.69915		4.98	5.3			5.0075	9.8585
9.77759	9.68449	9.46		9.47	9.39	9.12		205	27.5		2	50.1667	7.95756		50.1667	9.40096		11.05	5.073			1.9655	9.79688
9.80446	9.7911	9.45		9.61	9.4	9.25		183.689	78.8333		3	36.8333	7.81055		36.8333	9.59863		9.7	7.12			10.1285	9.94621
9.62186	9.56259	9.48		8.31	9.3	9.27		129.833	67.375		4	91	9.39244		91	9.65222		12.89	1.4
9.39895	9.53208	9.18		9.66	7.96	9.28		125.935	83.5833		5	272.333	9.56074		272.333	9.60793		12.33
9.72952	9.55755			9.4	8.48				55.75		6	70	8.12064		70	9.41784						Complex II enzyme acitivity	SDHA
9.70249	9.44745			9.67	9.56			237	32		7	139.167	9.397		139.167	9.57651						5.3035	9.5204
9.71044	9.59705			9.79	8.12				118.5		8	82.125	7.56258		82.125	9.41694						7.9	9.69915
9.65792	9.52498			8.94	9.36				132.667		9	292.5	9.65823		292.5	9.86273						5.0075	9.55041
9.52411	9.69975			9.56	8.2				25.1667		10	203.572	9.39522		203.572	9.5788						1.9655	9.41694
9.82998	9.30527			9.63	8.16				85.6667		11	169.716	9.61467		169.716	9.649						10.1285	9.70197
9.79983	9.54942			9.56	9.96				157.217		12	168.808	8.25975		168.808	9.56595
9.7622	9.85359			9.75	9.27						13	218.86	9.66954		218.86	9.55041						Complex II enzyme acitivity	SUCLG2
9.7406	9.63645			9.77	8.39						14	63	8.94		63	9.53						5.3035	9.13542
9.68936	9.57477				9.66																	7.9	9.47558
	9.83998				9.45																	5.0075	9.20954
	9.60751				8.29																	1.9655	7.56258
	9.63582				8.93																	10.1285	9.65349
	9.69843				9.76
	9.81657				8.26
	9.5753				9.1							Figure 1h										Figure 1i						Figure 1j
	9.6884				7.81								HL60		THP1		Molm13		MV411			HL60	THP1	K562	MOLM13	MV411		HL60	THP1	MOLM13	MV411
	9.60465				7.92								mean	SD	mean	SD	mean	SD	mean	SD		6.5935	6.4285	7	11.29	11.93		11.34	16.65	40.5	26
	9.54039				8.32							30			0.3004	0.0963079	0.3222	0.0736805	0.7103	0.1562		4.919	4.979	6.2	12.975	7.9615			15.479	23.0215
	9.64657				8.22							60	0.9905	0.208667	0.7996	0.173878	1.208	0.059397	1.642	0.280014		4.9		7.4	11.43
	9.53712											120	1.8675	0.460327	2.518		4.125	1.1639	4.6555	1.37674		4.8			11.19
												240	6.5935	0.818123	6.4285	0.359917	11.29	1.78191	11.93	0.523259		7.1			14.16

## Sheet: Figure 2
Flow cytometry gating example using PI and AnnexinV-FITC (MV4-11)													Figure 2a																	Figure 2b
													MV411				MOLM13				THP1				HL60
													DMSO	3-NPA	TTFA	Rot	DMSO	3-NPA	TTFA	Rot	DMSO	3-NPA	TTFA	Rot	DMSO	3-NPA	TTFA	Rot		DMSO	3-NPA	TTFA	Rot
													11.5333	26.3667	19.3333	47.5667	10.3533	19.1	51.2	49.0667	5.33	12.7333	21.0333	19.1	5.54	8.88	8.35333	15.1		8	12.5667	11.4333	17.7
													11.15	54.4333	31.2667	73.9	11.005	38.3667	77.2	50.3333	3.775	9.53333	17.4333	18.1	4.14	9.53333	17.4333	26.6		3.50667	5.05333	4.17667	12.1
													7.25667	52.4333	48.7	74.25	5.94	34.75	82.9	74.7667	6.71	3.9	4.95333	2.59667	4.10667	5.79667	10.5867	7.26333		2.12	5.63	1.74333	9.29
													Figure 2c
													FLT3-WT																				FLT3-ITD
													Cntr	TTFA	Cntr	TTFA	Cntr	TTFA	Cntr	TTFA	Cntr	TTFA	Cntr	TTFA	Cntr	TTFA	Cntr	TTFA	Cntr	TTFA	Cntr	TTFA	Cntr	TTFA	Cntr	TTFA	Cntr	TTFA	Cntr	TTFA	Cntr	TTFA	Cntr	TTFA	Cntr	TTFA	Cntr	TTFA
													119.972	142.281	102.296	95.8898	107.462	102.562	100.566	73.118	106.474	82.4409	107.788	83.1608	100	61.4133	93.4189	89.5666	100	56.6902	90.6277	24.8474	100	65.8894	99.5762	79.1657	100	93.5601	100	93.1641	100	52.7094	94.761	38.3272	89.6928	33.6702	117.373	22.641
													107.705	103.984	100.918	100.023	101.429	114.071	102.472	81.7773	96.4643	73.9517	101.613	77.4916	100	70.4248	71.7496	57.7849	100	48.6209	126.199	26.8091	76.7206	52.3505	98.7062	79.5673	100	104.131	100	68.9688		54.064	106.066	35.7537	110.307		76.6732	15.4432
													72.3221	68.581	96.7853	134.535	91.1082	112.233	96.9621	95.8708	97.0621	71.8251	90.5994	73.7362	100	86.9378	134.832	78.7319	99	49.2364	83.1735	18.5702	123.336	25.724	101.718	85.9915	100	80.8019	100	53.2185		48.8506	99.1728	37.6838		20.6144	105.954	21.5296
													Figure 2d					Figure 2e									Figure 2f
													FLT3-wt		FLT3ITD				PBMSC		CB		PBSC					240ug			240ug + TTFA
													Control	TTFA	Control	TTFA			Control	TTFA	Control	TTFA	Control	TTFA			HL60	4.969	4.869	6.5935	4.386	3.403
													100	83.5887	100	47.988		nbm	99.8314	85.4469	100	70.9519	100	95.3072			MOLM13	11.19	14.76	11.39	6.079	8.041
													100	100	100	81.5748			100.169	106.24	100	56.466	100	62.2027
													100	76.0725	100	37.2549				71.6358	100	72.6934	100	95.3072
													100	110.149	100	27.1423					100	118.648	100	26.4164
													100	109.622	100	51.8747					100	97.1412	100	86.8191
													100	72.9253	100	87.181
													100	23.4089	100	61.0936
													100	78.1295	100	19.8713
													100	51.5158
													100	75.3611
													Figure 2g														Figure 2h
													Days	MOLM13 shSUCLG1#1				MOLM13 shSUCLG1#2				MOLM13 shluc					Days	HL60 shSUCLG1#1				HL60 shSUCLG1#2				HL60 shScrambled
													0	30000	30000	30000	30000	30000	30000	30000	30000	30000	30000	30000	30000		0	30000	30000	30000	30000	30000	30000	30000	30000	30000	30000	30000	30000
													3	255000	227500	227500	180000	180000	255000	180000	180000	367500	292500	330000	330000		3	442500	367500	330000	380000	367500	405000	367500	380000	705000	330000	255000	430000
													7	1642500	1685500	2027500	1550000	555000	667500	517500	555000	2692500	2730000	2467500	2467500		7	2055000	1755000	1305000	1705000	2092500	2017500	1717500	1942500	2767500	1755000	1905000	2142500
													10	5917500	5510500	6202500	5975000	1380000	2917500	1492500	1905000	6292500	8955000	7267500	7342500		10	5055000	3855000	4080000	4330000	4192500	3817500	3817500	3942500	5692500	4980000	5205000	5292500
													Days	MOLM13 shSUCLG2#1				MOLM13 shSUCLG2#2				MOLM13 shluc					Days	HL60 shSUCLG2#1				HL60 shSUCLG2#2				HL60 shScrambled
													0	30000	30000	30000	30000	30000	30000	30000	30000	30000	30000	30000	30000		0	30000	30000	30000	30000	30000	30000	30000	30000	30000	30000	30000	30000
													3	180000	217500	142500	180000	105000	105000	67500	92500	480000	442500	405000	442500		3	330000	405000	255000	330000	455000	442500	365000	440000	592500	480000	480000	517500
													7	1005000	1230000	742500	992500	217500	255000	180000	217500	3630000	3592500	2092500	3105000		7	2055000	1567500	1680000	1767500	2050000	1750000	1950000	1980000	2167500	1980000	2280000	2142500
													10	4455000	5355000	3142500	4317500	667500	930000	855000	817500	8730000	8317500	5842500	7630000		10	4905000	4447500	4455000	4692500	4250000	3980000	4800000	4550000	4267500	3930000	5355000	4517500
													Figure 2i												Figure 2j
														MOLM13 shSUCLG1#1			MOLM13 shSUCLG1#2			MOLM13 shluc						MV411 shSUCLG1#1			MV411 shSUCLG1#2			MV411 shluc
													vehicle	9.53	7.55	8.2	7.94	7.43	7.35	3.44	5.38	4.35			vehicle	19.67	23.8	25.9	20.23	22.65	20.18	8.85	2.22	8.64
													TTFA 100 μM	9.19	16.44	13.1	10.16	25.99	17.5	33.74	37.54	40.8			TTFA 100 μM	36.6	35.58	38.2	38.55	42.15	43.5	69.82	64.7	58.4
													TTFA 200 μM	53.82	38.85	45.3	28.6	31.5	27.98	82.18	76.5	77.15			TTFA 200 μM	78.36	77	79.3	76.97	80.8	76.8	86.68	83.81	86.2
														MOLM13 shSUCLG2#1			MOLM13 shSUCLG2#2			MOLM13 shluc						MV411 shSUCLG2#1			MV411 shSUCLG2#2			MV411 shluc
													vehicle	10.21	8.8	7.5	3.31	4.82	7.2	8.57	7.68	8.9			vehicle	18.55	14.78	15.6	22.43	16.43	15.4	5.57	8.85	6.5
													TTFA 100 μM	17.98	18.9	19.87	15.46	13.81	19.2	37.24	42.4	39.8			TTFA 100 μM	25.96	29.8	26.9	34.57	33.62	31.5	53.67	59.9	55.7
													TTFA 200 μM	27.98	31.2	35.6	30.5	28.4	32.4	65.46	72.4	81.04			TTFA 200 μM	77.12	73.8	72.89	72.9	75.2	70.2	79.78	77.69	81.5

## Sheet: Figure 3
Figure 3b									Figure 3e
Relative OCR									ECAR
HL60	HL60 +TTFA	AML FLT3-wt	AML FLT3-wt +TTFA	MOLM13	MOLM13 +TTFA	MV411	MV411+ TTFA		MOLM13	MOLM13 +TTFA	MV411	MV411+TTFA
1	0.829646	1	0.747717	1	0.418717	1	0.366866		17.4082	6.4547	16.115	1.44233
1	1.18521	1	0.775187	1	0.463383	1	0.417404		19.2392	5.53737	13.1476	1.74689
1	0.277283	1	0.647101	1	0.339246	1	0.2177		22.598	5.82752	14.8116
1	0.780059			1	0.24	1	0.32		21.8784	4.39936	15.1092	0.295371
									32	5	32	4
									34	5	28	6
									35	7	30	8
									34	7	32	6
Figure 3c
MOLM13						MV411
shluc	shSUCLG1#1	shSUCLG1#2	shSUCLG2#1	shSUCLG2#2		shluc	shSUCLG1#1	shSUCLG1#2	shSUCLG2#1	shSUCLG2#2
0.886158	0.61798	0.855873	0.801671	0.790931		1.14226	0.62574	0.703663	0.806525	0.512522
1.13726	0.818927	0.833451	0.840529	0.771429		1.0988	0.731174	0.667935	0.812316	0.802253
1.11305	0.706191	0.629348	0.691934	0.526085		0.920154	0.755383	0.804137	0.748832	0.808933
1.11033	0.781511	0.449272	0.364217	0.423208		0.99434			0.479828	0.782206
0.970858						1.00676
1.01704						0.999459
0.998751
Figure 3d																													Figure 5e
MOLM13														MV411															ECAR
Time (minutes)	shScrambled#1				shSUCLG1#2				shSUCLG2#2					Time (minutes)	shScrambled				shSUCLG1#1			shSUCLG2#2							MOLM13	MOLM13 +TTFA	MV411	MV411+TTFA
0.783333	72.4694	90.489	79.1376	90.9622	27.7688	43.9384	40.372	46.9152	54.0077	53.8811	42.2536	29.0321		0.783333	80.7104	87.6976	81.969	86.7975	64.3596	64.3921	67.8944	55.9682	63.0675	56.5122	72.6596				32	5	32	4
5.75	60.5567	77.3061	65.0058	79.0724	25.841	35.745	31.7656	37.3954	45.7317	46.1875	31.7972	23.9036		5.75	74.7711	75.8549	66.4369	72.2836	53.2273	52.768	61.8572	50.821	53.5926	49.4747	63.5018				34	5	28	6
10.7167	54.9051	69.4302	60.0874	69.991	19.1656	32.755	28.9127	36.3183	43.2551	43.6094	32.335	24.1683		10.7167	71.3274	73.2068	66.1493	69.6814	56.8839	53.8094	57.0465	45.3725	52.781	47.3202	62.6287				17.4082	6.4547	16.115	1.44233
15.6667	50.9378	64.0407	56.1638	64.8319	22.8285	31.4405	31.1548	33.9989	40.5741	40.4806	31.4331	24.9084		15.6667	69.9124	72.4774	63.6326	68.7666	54.4222	53.3581	57.1789	45.4131	53.0524	47.8999	61.3238				19.2392	5.53737	13.1476	1.74689
20.8333	65.1534	77.6779	73.1147	72.1428	30.1533	44.1669	41.0407	50.6881	54.4634	53.4667	42.0602	34.5087		20.8333	75.8261	83.36	73.4243	78.3745	63.2233	61.1123	61.5871	54.4112	61.0246	51.8435	74.4473				22.598	5.82752	14.8116
25.8	62.8903	73.9126	69.8368	68.6815	33.4474	43.5523	39.77	47.1233	50.5773	50.2787	39.4673	32.1595		25.8	75.1156	85.1457	75.556	76.4013	62.1766	65.2742	63.7471	54.9927	61.8507	56.0267	72.3824				21.8784	4.39936	15.1092	0.295371
30.75	60.3437	70.3782	65.5526	66.5881	31.9122	42.1199	40.5792	46.3759	49.8041	47.7069	39.6221	31.7724		30.75	73.967	80.6485	72.5227	74.3613	59.3484	61.7083	62.2087	55.2068	61.4086	53.6209	68.2916				35	7	30	8
35.7167	59.3884	66.8782	63.1502	63.7068	31.1967	42.9585	40.8745	47.2637	49.473	46.9626	39.0341	31.3613		35.7167	72.425	79.1058	70.4303	72.9073	60.1825	59.9535	62.095	53.2948	58.2336	54.1295	66.9296				34	7	32	6
40.8833	74.2024	94.4859	79.3055	86.854	38.4405	48.9001	48.2669	60.6987	61.6944	59.5434	46.4062	36.8456		40.8833	100.562	117.393	96.0352	107.841	73.9623	77.0324	79.7863	67.3966	80.361	66.8523	92.099
45.8333	74.5475	94.4656	80.6681	86.1076	39.2623	52.1204	50.8566	59.6218	62.4768	59.9167	47.6741	38.442		45.8333	106.386	119.384	97.0572	106.521	80.2244	84.0532	85.2021	73.8064	87.5139	74.2133	96.7766
50.7833	72.4899	91.387	79.6209	83.7571	41.0577	52.5323	51.4926	62.1521	62.627	60.507	47.9114	39.0229		50.7833	103.668	114.568	91.814	101.211	79.7383	80.9514	80.5056	73.2303	85.4171	71.7275	94.6477
55.75	71.5968	90.8239	78.5238	83.7533	45.3823	53.1453	53.1633	61.5313	64.7362	63.0064	49.1719	38.0625		55.75	99.6845	108.85	86.2504	95.0844	76.0572	78.9405	78.0327	70.7126	85.1048	70.7607	92.7449
60.9167	45.4473	51.7075	39.1177	56.0434	40.1208	52.4687	43.781	44.6727	39.5251	35.7711	34.9517	25.4019		60.9167	47.243	53.2309	37.7594	54.2405	37.8473	43.4956	35.2866	29.4103	47.5156	38.8387	40.7032
65.8833	25.0546	30.4056	27.9071	28.7556	22.3026	25.1268	19.241	21.9915	19.9879	19.2086	15.2652	13.9091		65.8833	33.8472	38.0503	34.44	38.1494	26.0332	27.107	24.3604	21.9177	28.5424	24.2474	26.6307
70.8333	15.7995	20.0282	17.6374	17.8409	15.1115	15.3062	14.5009	14.6276	14.2749	12.7087	9.75141	9.8995		70.8333	26.8816	32.1628	27.7745	30.4812	22.9637	20.5413	19.8428	17.189	21.2623	19.1204	22.8266
75.8	13.0195	17.6466	16.4077	16.2189	15.7308	12.4002	11.8311	13.5553	12.5904	11.9555	9.16346	8.53459		75.8	25.189	30.4345	25.3001	28.4817	20.2901	20.4808	19.5742	16.4279	21.1245	17.9013	21.1874
Figure 3f
MOLM13	Glucose	milimolar
	CNT									TTFA
0	10	10	10	10	10	10	10	10		10	10	10	10	10	10	10	10
10	9.8399	9.57306	9.64584	9.50029	11.7562	11.7934	11.8676	11.9419		9.03939	8.65126	8.9181	8.86958	12.6846	12.5732	12.9445	12.5732
24	8.02055	7.97204	7.60817	7.34133	11.4963	11.3849	11.6077	11.3477		8.84532	8.28739	8.55423	8.1661	12.8331	12.9074	13.1302	12.796
32	6.00714	5.42495	5.83733	5.83733	9.49104	9.52818	9.60245	10.0852		9.79139	9.25771	9.59732	9.30623	12.0904	12.0904	12.2761	12.1647
	Glutamine	milimolar
	CNT									TTFA
0	1.9	1.9	2	2	2	2				1.9	1.9	1.9	1.9	2	2	2	2
10	1.5226	1.39498	1.28331	1.28331	1.46505	1.5014				1.83587	1.84934	1.84335	1.70824	1.46505	1.46505	1.5014	1.35601
24	1.55179	1.3654	1.17426	1.06522	0.847122	1.13791				1.44026	1.29317	1.447	1.46796	0.883471	1.02887	0.956169	0.91982
32	1.06601	0.759554	1.02887	1.02887	0.883471	1.02887				1.49565		1.47469	1.447	1.13791	1.06522	1.5014	1.13791
	Lactate	milimolar
	CNT													TTFA
0	1.7	1.7	1.7	1.7	2	2	2	2	2	2	2	2		1.7	1.7	1.7	1.7	2	2	2	2	2	2	2	2
10	3.67639	4.4154	4.20425	4.20425	2.84141	2.43692	2.87511	2.84141	2.67311	2.48609	2.20555	2.43933		2.69104	2.69104	2.867	2.72623	2.57175	2.40321	2.94253	2.67287	2.06528	2.06528	2.15879	2.01852
24	6.59724	6.3861	6.3861	5.92861	5.90874	5.67279	5.84133	5.47055	6.08632	5.89929	6.03956	5.75903		3.07814	2.79662	3.00776	2.93738	3.2796	3.17848	3.34701	3.00994	3.00041	2.62636	2.43933	2.06528
32	6.80839	6.84358	7.1603	6.84358	6.1784	5.90874	6.34693	6.21211	7.62927	7.02144	7.16171	7.0682		3.50043	3.60601	3.6412	3.53563	3.24589	3.2796	3.2796	3.24589	3.04716	2.81338	2.90689	2.76662
Figure 3g
MOLM13	CNT					TTFA
10	0.514003	0.3338	0.166209	0.153809		0.282429	0.089299	0.030494	0.021517
24	0.332983	0.248031	0.225482	0.235449		0.126534	0.091145	0.061268	0.030498
32	0.256401	0.197113	0.180679	0.162464		0.131219	0.085332	0.049727	0.038571
HL60
10	0.79882	0.425269	0.304519	0.200836		0.930764	0.473886	0.286918	0.131022
24	0.33677	0.402957	0.390661	0.293075		0.447894	0.350707	0.337578	0.300394
32	0.749167	0.502238	0.36998	0.281068		0.375293	0.304495	0.270164	0.231178
Figure 3h
MOLM13		MV411		THP1		HL60
TTFA	TTFA+ Lac	TTFA	TTFA+ Lac	TTFA	TTFA+ Lac	TTFA	TTFA+ Lac
35.8	29.2	46.5	29.4	18.8	16.8	8.96	8.47
33.7	28.3	53.2	32.5	17.4	18.9	8.92	6.29
37.3	32.9	53.9	35.9	22.7	19.2	7.18	9.41
31.8	26.3	41.7	43.9	21.6	16.8	15.2	16.9
30.2	21.2	43.9	42.2	23.7	15.8	18.8	14
77.6	49.8	60.5	45.3	17.8	13.7	20.3	14.1
88.2	53.5	40.3	28.4	17.3	20.8
46.5	14.3	36.8	36.3	17.7	18.2
53.2	25.6	38.8	29.1	17.3	20.7
53.9	24.6
Figure 3i
cntr	TTFA	TTFA+Lac
6.86	25	19.3
5.3	23.9	17.6
5.2	29.7	14.2
Figure 3j
MOLM13			MV411			HL60
TTFA	TTFA+ Lac	TTFA+ Pyr	TTFA	TTFA+ Lac	TTFA+ Pyr	TTFA	TTFA+ Lac	TTFA+ Pyr
1.07865	1.15586	1.27866	1.13177	1.28194	1.15112	1.00909	0.590818	1.10046
0.968041	1.05617	1.10849	0.677257	1.3916	1.28365	1.0118	0.97168	1.06452
0.95331	1.34486	1.1236	1.19097	1.49997	1.63367	0.979114	0.96167
0.406202	1.46619	1.16	0.9302	1.29912	1.42136	0.864332	1.00369
1.22266	1.15586	1.39				0.956129	1.23484
1.37113	1.05617	1.27866				1.17954	0.686887
1.07865	1.03141	1.10849				1.09813	1.11597
0.968041	1.32276	1.1236				0.869759	0.975914
0.95331	1.46098					1.03211
0.872583
1.12742
Figure 3k
	micromolar		Dmso	nanomolar
Dmso	CHC 400	CHC 800	2.56494	AZD 25	AZD 50	AZD 100	AZD200
1.97093	4.30851	3.65705	3.48048	3.73385	3.73385	3.77608	3.86053
1.741	3.27384	3.73369	1.03126	4.45172	6.5209	4.19836	3.77608
1.62604	4.30851	3.88698	2.265	5.38074	3.98722	4.32504	4.32504

## Sheet: Figure 4
Figure 4a
MV411
Time (minutes)	TTFA+LAC																	TTFA+LAC+ mct1
6	100	100	100	100	100	100	100	100	100	100	100	100	100	100	100	100		100	100	100	100	100	100	100	100	100	100	100	100
26	105.552	81.4174	79.7105	81.9345	98.8797	94.7954	93.4132	98.8919	51.7	67.6846	50.7031	66.853	19.0766	45.1421	33.1245	30.6139		76.0916	85.1543	78.5878	75.6991	54.3773	57.5089	52.6169	57.1338	12.2505	8.26449	9.05188	13.2622
49	133.901	103.198	98.8668	101.014	103.481	99.1929	97.3955		83.5842	122.957	79.2894	101.351	40.584	74.3164	54.5764	62.4085		86.698	60.9241	56.6705	55.4001	82.4567	75.8633	66.1189	78.7592	18.0835	11.9766	15.1055	20.4519
75	129.643	98.7659	107.075	110.495	126.496	117.975	116.723	106.229	102.099	147.818	102.13	108.231	46.1172	84.3291	61.7009	70.6056		111.179	64.6389	62.3875	59.2675	80.9293	74.1538	71.8357	86.1085	23.802	15.7047	19.1916	31.4641
104	144.602	129.702	147.37	153.773	136.476	131.191	136.373	127.65	137.403	184.683	110.176	97.077	48.4005	102.486	73.6893	82.6053		110.762	63.6356	58.7675	56.2784	111.796	87.5701	89.0845		23.2085	19.7784	20.2845	27.634
MOLM13
Time (minutes)	TTFA+LAC					TTFA+LAC+ mct1
6	100	100	100	100		100	100	100
26	83.9985	66.2621	71.1874	76.0916		85.1543	78.5878	65.6991
49	97.7762	76.9386	78.808	86.698		60.9241	56.6705	55.4001
75	122.846	100.626	106.656	111.179		64.6389	62.3875	59.2675
104	143.833	124.329	124.966	110.762		63.6356	58.7675	46.2784
Figure 4b																			Figure 4d								Figure 4e											Figure 4f
AML#9																				Control	Control + 13C3 Lac	TTFA	TTFA + 13C3 Lac	TTFA + 13C3 Lac High					m1	m2	m3	m4	m5	m6				Aspartate
Time (minutes)	TTFA+LAC					TTFA+LAC+ mct1													Lactate	1.09	1.25	0.62	1.51	7.41			Glutamine	Control+ 13C3Lac	1.44	6.47	1.93	2.87	1.05						Ct + 8mM lac*		TTFA + 8 mM lac*			TTFA + 20mM lac*
6	100	100	100	100		100*	100*	100*	100											0.92	0.61	0.61	0.89	5.88				TTFA + 13C3Lac	1.41	6.22	1.83	2.9	0.94					m2	17.5696	17.155	18.8169	19.4989	18.3972	20.1044	18.4739	18.5737
26		83.1656	73.2428	89.7435		98.7094	57.1819	65.5203	62.366												0.88		1.2	6.96				TTFA + 13C3Lac High	0.94	5.36	1.8	2.98	1.41
49	161.951	152.336	119.358	114.129		104.188	72.6035	73.5212	77.7417										Aspartate	0.83	1.09	2.13	1.77	1.32			Lactate	Control+ 13C3 Lac	0.14	1.33	21.54							Malate
75	147.394	148.658	114.678	141.802		102.045	86.5436	77.4136	70.9887											1.17	0.57	2.15	1.55	1.33				TTFA + 13C3 Lac	0.25	1.2	19.68								Ct + 8mM lac*			TTFA + 8 mM lac*			TTFA + 20mM lac*
																					1.21		1.41	0.93				TTFA + 13C3 Lac High	0.18	1.91	49.32							m2	20.7226	20.3405	20.2575	22.134	21.403	21.0986	22.4793	22.2988	23.0567
AML#8																			Malate	0.86	0.89	1.64	1.78	1.43			Glutamate	Control+ 13C3 Lac	4.33	22.35	8.38	7.93	3.35
Time (minutes)	TTFA+LAC					TTFA+LAC+ mct1														1.14	0.54	1.46	1.39	1.34				TTFA + 13C3 Lac	3.83	22.5	8.4	7.97	3.51
6	100	100	100	100		100*	100*	100*	100												1.07		1.26	1.31				TTFA + 13C3 Lac High	2.06	21.64	9.22	12.94	8.29
26		67	78.2111	104.34			84.4911	65.5451	49										Fumarate	0.88	0.88	2.4	3.24	1.48			Malate	Control+ 13C3Lac	7.53	20.43	13	4.7
49		164.242	126.015	127.871		116.58	98.205	93.8561	76.8963											1.12	0.92	4.19	1.92	1.63				TTFA + 13C3Lac	7.12	21.55	12.33	4.85
75	213.41	195.146	170.514	139.507		88.8762	50.2466	85.2833													1.25		1.67	1.68				TTFA + 13C3Lac High	4.67	22.59	17.71	10.12
																			Succinate	0.81	1.37	1.96	3.54	3.03			Aspartate	Control+ 13C3Lac	7.81	17.36	11.54	4.16
																				1.19	0.6	2.14	2.68	2.9				TTFA + 13C3Lac	7.22	18.9	10.76	3.9
																					1.33		2.3	3.63				TTFA + 13C3Lac High	3.29	19.05	14.9	8.55
																			Citrate	0.67	0.79	0.58	1.04	0.76			Fumarate	Control+ 13C3Lac	5.62	20.17	11.91	4.6
Figure 4c																				1.33	0.36	0.89	0.8	0.87				TTFA + 13C3Lac	4.81	20.12	12.28	4.65
follows the order in x axis																					0.93		0.6	0.81				TTFA + 13C3Lac High	2.59	21.51	16.31	10.78
196.577	146.67	101.692	138.594	66.1154	27.3563														Glutamate	0.87	0.97	1.92	1.7	1.04			Succinate	Control+ 13C3Lac	6.82	20.05	10.03	6.15
215	124.44	77.2344	140.704	46.6476	55.5832															1.13	0.55	1.05	1.2	1.39				TTFA + 13C3Lac	7.21	23.42	11.8	5.65
244.6		96.3015	89.1748	50.2499	44.01																1.27		0.88	1.09				TTFA + 13C3Lac High	2.98	23.92	16.24	12.21
		57.5062	63.0228	56.4695	34.7007														2HG	1.02	1.08	0.91	0.75	1.5			2HG	Control+ 13C3Lac	3.78	22.2	9.01	8.41	3.82
		74.2734	93.8914	29.2																0.98	1.18	0.64	1.66	1.2				TTFA + 13C3Lac	2.83	21.54	8.12	8.34	4.02
		54.83	113.38																		0.93		1.08	0.96				TTFA + 13C3Lac High	1.64	21.33	9.14	12.54	9.37
																			a-ketoglutarate	1.02	1.08	0.91	0.75	1.5			a-ketoglutarate	Control+ 13C3Lac	4.39	22.88	8.09	7.94	3.76
																				0.98	1.18	0.64	1.66	1.2				TTFA + 13C3Lac	4.25	23.19	7.92	8.2	3.61
Figure 4d																					0.93		1.08	0.96				TTFA + 13C3Lac High	2.07	22.31	9.07	12.82	8.62
		Citrate	2-HG	a-ketoglutarate	Glutamate	Malate	Succinate	Fumarate	Aspartate	Alanine	Lactate	Arginine	Glutamate	Proline	Threonine	Hydroxyproline											Citrate	Control+ 13C3Lac	4.63	30.7	11.66	10.09	4.16	0.74
Ct + 8mM lac		61.9805	47.216	47.0497	46.341	45.842	43.0489	42.2913	40.8668	35.1916	23.0063	15.8708	13.7584	18.1964	-1.60061	-1.11412												TTFA + 13C3Lac	5.62	30.86	11.13	10.62	3.71	1.14
TTFA + 8 mM lac		63.0867	44.8488	47.1764	46.2034	45.9361	48.0841	41.8619	40.7817	33.9223	21.1291	18.0236	13.2885	16.4625	-1.37868	-0.364273												TTFA + 13C3Lac High	2.88	32.91	12.23	17.28	9.86	3.24
TTFA + 20mM lac		78.3845	54.0249	54.8826	54.1456	55.3073	55.353	51.1932	45.7938	57.8469	51.4109	17.6874	12.4927	26.8119	-0.536883	1.36855
		Citrate	61.9805	63.0867	78.3845
		2-HG	47.216	44.8488	54.0249
		a-ketoglutarate	47.0497	47.1764	54.8826
		Glutamate	46.341	46.2034	54.1 **
		Malate	45.842	45.9361	55.30 ****
		Succinate	43.0489	48.0841	55.353
		Fumarate	42.2913	41.8619	51.1932
		Aspartate	40.8668	40.7817	45.7938
		Alanine	35.1916	33.9223	57.8469
		Lactate	23.0063	21.1291	51.4109
		Arginine	15.8708	18.0236	17.6874
		Glutamate	13.7584	13.2885	12.4927
		Proline	18.1964	16.4625	26.8119
		Threonine	-1.60061	-1.37868	-0.536883
		Hydroxyproline	-1.11412	-0.364273	1.36855
	Figure 4g
	Aspartate								Malate
	Ct + 8mM lac*		TTFA + 8 mM lac*			TTFA + 20mM lac*			Ct + 8mM lac*			TTFA + 8 mM lac*			TTFA + 20mM lac*
	17.5696	17.155	18.8169	19.4989	18.3972	20.1044	18.4739	18.5737	20.7226	20.3405	20.2575	22.134	21.403	21.0986	22.4793	22.2988	23.0567

## Sheet: Figure 5
Figure 5b
MV411						MOLM13						THP1						HL60
DMSO	3-NPA	TTFA	CHC	3-NPA+ CHC	TTFA + CHC	DMSO	3-NPA	TTFA	CHC	3-NPA+ CHC	TTFA + CHC	DMSO	3-NPA	TTFA	CHC	3-NPA+ CHC	TTFA + CHC	DMSO	3-NPA	TTFA	CHC	3-NPA+ CHC	TTFA + CHC
11.5333	26.3667	18.3333	29.8333	72.4667	43.4	9.35333	22.4333	49.5333	30.7667	60.7333	54.5	5.33	12.7333	21.0333	19.7333	34.2667	41.6667	5.54	8.88	8.35333	8.17	25.06	18.7333
11.15	49.6	32.35	22.5	91.45	56.4	11.005	42.15	77.1	31.5	52.7	78.55	3.775	10.055	17.5	10.3	24.05	40.6	3.79	10.055	17.5	6.745	24.05	40.6
7.25667	52.4333	48.7	18.6333	77.6333	59.6667	5.94	34.75	82.9	29.4333	62.8	89.3667	6.71	3.9	4.95333	15.0333	5.07333	15.0333	4.10667	5.79667	10.5867	29.0333	3.85	8.39333
Figure 5c
DMSO	AZD3965	TTFA	3-NPA	AZD3965+ TTFA	AZD3965+ 3-NPA
1.54	6.95	23.2	41.9	57.6	68.4
1.91	6.33	16.8	44.7	61.2	72.3
1.7	8.56	19.9	32.3	56.5	73.5
Figure 5d
FLT3-wt				FLT3-ITD+				CB
Cntr	TTFA	CHC	TTFA + CHC	Cntr	TTFA	CHC	TTFA + CHC	Cntr	TTFA	CHC	TTFA + CHC
100	83.5887	86.8656	73.1552	100	47.988	72.3204	20.4212	100	100	108.548	105.442
100	104.949	68.1774	43.1806	100	81.5748	64.6665	36.5827	100	100.912	124.165	121.754
100	76.0725	73.3994	70.0102	100	37.2549	17.7849	21.5993	100	97.1412	99.2167	101.436
100	110.149	107.738	63.1343	100	27.1423	53.8521	8.48828
100	109.622	103.211	68.4611	100	51.8747	55.3366	38.6426
100	72.9253	75.6835	80.1812	100	92.8311	124.949	24.8684
100	23.4089	22.6242	21.4037
100	78.1295	56.3072	56.2951
100	51.5158	69.7971	20.7203
100	75.3611	66.8138	80.0161
Figure 5e
FLT3-wt				FLT3-ITD+				CB				PBSC
Cntr	TTFA	CHC	TTFA+CHC	Cntr	TTFA	CHC	TTFA+CHC	Cntr	TTFA	CHC	TTFA+CHC	Cntr	TTFA	CHC	TTFA+CHC
1.73566	1.52914	1.75261	1.67174		1.38369	2.85712	2.01618	0.429011	0.407707	0.514227	0.521328	1.16557	0.788637	1.23852	1.50196
2.19045	2.51963	2.66485	2.77135	3.52786	3.08122	3.19781	3.97509	0.329592	0.42546	0.436112	0.42546	0.865644	0.910227	1.02371	1.04398
2.02905	1.65796	2.07427	2.03554	3.0581	1.9	4.4385	3.68178	1.24566	1.33088	1.4161	1.40544	0.709958	0.747379	1.95315	2.0571
2.40037	2.34023	3.27237	3.32248	2.75	2.1	3.9
3.53942	4.00514	4.35818	4.1779	2.99
4.20253	4.00315	4.62123	4.81396
2.98631	2.91985	3.6642	4.588
Figure 5g		Figure 7g		Figure 7i
Vehicle	3-NPA	Vehicle	3-NPA	Vehicle	3-NPA
18.3	14.3	2.86	13.2	89.9	55.7
8.5	9.78	24.1	4.19	81.2	57.3
14.9	15.1	15.6	4.47	60.1	50.6
15.2	8.86	22.6	9.59	89.8	81
9.06	17	4.63	9.17	82.4	81.7
Figure 5k					Figure 5l					Figure 5m
Control	3-NPA	CHC	3-NPA+CHC		Control	3-NPA	CHC	3-NPA+CHC		Control	DAP	3-NPA	CHC	3-NPA+CHC
45.2	12	4.93	21.2		44.1	63.1	17.2	25.2		110	100	60	80	20
49.6	15.4	10.9	8.98		74.5	12.3	37.9	12.4		110	100	140	110	60
42.1	17.9	0.095	6.4		57.9	6.36	73.2	55.2		140	110	80	130	100
52.4					65.8			34.1		140	80	60	100	110
					47.4					130	100	80
Figure 5n
Treatment time (Days)	Vehicle	3-NPA	CHC	3-NPA+CHC
13	1
16	1
15	1
17	1
15	1
18			1
20			1
16			1
21			1
16		1
16		1
18		1
17		1
15		1
19				1
20				1
21				1
28				1

## Sheet: Supplementary Figure 1
Supplementary Figure 1d							Supplementary Figure 1f
SUCLG2
FLT3 ITD+	FLT3-wt	PB CD34+					AML inv(16)/t(16;16)	AML t(11q23)/MLL	AML t(15;17)	AML t(8;21)	AML complex	HSC	MPP	CMP	GMP
8.96	7.56	8.85					5.19365	6.55311	2.71528	3.2773	4.62313	4.49789	5.22143	5.77824	3.19362
9.48	9.65	9.05					5.50756	5.94044	5.54566	2.70674	4.13746	3.1027	4.99209	6.94892	4.01296
9.47	9.39	9.12					6.50665	6.65306	2.49787	2.71976	6.70656	4.0154		4.30738	2.99883
9.61	9.4	9.25					5.40694	5.5901	6.1326	1.836	4.53383	3.14332			2.70988
8.31	9.3	9.27					5.50394	5.08343	4.62741	4.3338	4.62882	3.87287			4.39071
9.66	7.96	9.28					5.67206	6.79147	3.90984	0.701544	5.37141	2.93333			4.12029
9.4	8.48						6.07356	5.87886	4.96211	2.08138	3.06283				4.01784
9.67	9.56						5.84399	5.09892	1.54313	2.59477	0.846121
9.79	8.12						6.19797	6.09014	4.60102	2.55942	2.67607
8.94	9.36						6.15081	4.36921	5.60208	2.39557	4.97171
9.56	8.2						6.59558	6.6003	5.03123	2.56829	6.01039
9.63	8.16						5.06406	6.73885	4.67814	1.33332	6.61879
9.56	9.96						4.38922	4.79223	4.00244	1.10003	5.05806
9.75	9.27						6.47888	6.23417	4.59585	3.57971	1.43757
9.77	8.39						5.84806	5.24888	5.10265	2.0161	5.48996
	9.66						6.09409	5.83842	4.77211	0.571689	3.35105
	9.45						4.86175	5.83206	4.05028	5.25249	3.93455
	8.29						4.78189	6.59015	4.95442	1.22253	3.96288
	8.93						6.46423	6.57583	5.78955	3.37496	4.73588
	9.76						6.21569	5.91422	5.00774	5.61419	5.46045
	8.26						4.60248	5.87806	4.15293	3.05227	5.2312
	9.1						5.84918	3.48159	3.0177	5.72863	4.86602
	7.81						5.62678	5.81866	5.12321	5.30162	5.62096
	7.92						4.91183	0.451848	2.90738	3.29568	3.46338
	8.32						5.50277	6.11105	2.83181	2.23402	5.3094
	8.22						6.25459	6.57487	2.26247	0.938178	4.74467
							5.12643	6.04038	4.90585	1.37647	4.35396
							5.9297	3.56044	4.86844	3.99901	2.95139
							4.27268	6.58288	4.61366	4.70247	4.59138
							5.24287	5.48939	3.65198	4.59151	5.44775
							5.50346	4.95255	1.83305	6.14876	3.6997
							5.19359	4.64545	5.97204	4.15451	3.81229
							5.24501	6.57399	3.80439	5.32658	3.33878
							5.93328	4.83269	5.47551	4.48613	3.90717
							5.95427	5.20771	3.49458	3.85208	4.29007
							4.41676	6.27944	1.95792	5.48625	6.39997
							4.13264	7.03299	2.62332	5.63054	6.38742
							5.95015	4.57179	3.2614	4.10229	2.92046
							6.53508	5.80328	3.47955	2.48793	0.383039
							5.89361	4.93393	2.67783	2.38612	2.43897
							6.01663	2.807	6.16395	3.82406	3.71367
							6.30641	4.67225	4.04382	2.22671	4.33453
							6.15138	4.99785	3.19465	0.931395	2.33317
							4.96993	4.96993	3.06752	6.1241	5.91181
							5.78747	5.78747	5.1434	5.06275	2.45359
							6.44902	6.44902	5.05286	3.84881	4.35396
							6.3526	6.3526	1.93965	4.19442	3.51202
									2.35879	2.00422	2.73956
									5.46915	1.60479
									1.99191	3.41761
									4.19899	0.799643
									3.35913	5.50052
									6.27247	2.56288
									4.96731	5.96565
										1.33564
										0.637336
										5.59013
										0.537224
										0.987574
										1.01122

## Sheet: Supplementary Figure 2
Supplementary Figure 2a				Supplementary Figure 2b				Supplementary Figure 2c									Supplementary Figure 2g															Supplementary Figure 2j
Maximal OCR				SUCLG1				HL60									SUCLG1																MOLM13								MV4-11
Empty Vector	FLT3-ITD+	MLL-AF9		Empty vector	FLT3-ITD+	MLL-AF9		WT			ITD +						HL60			K562			MOLM13			MV411						Vehicle	1	1	1	1	1	1	1	1	1	1	1	1	1	1	1	1
1	1.43715	1.52654		1	0.77	0.9		5.339	5.462	4.869	7.251	7.474					shluc	shSUCLG1#1	shSUCLG1#2	shluc	shSUCLG1#1	shSUCLG1#2	shluc	shSUCLG1#1	shSUCLG1#2	shluc	shSUCLG1#1	shSUCLG1#2				TTFA 100 μM 6h		0.749789	0.914699	0.8065	0.863964	0.665904	0.597264	0.605004	0.623093	0.614312	0.565592	0.501069	0.871985	1.00328	0.699501	0.935421
1	1.54892	1.61253		1	1.1	1.64											1	0.21	0.28	1	0.04	0.19	1	0.17	0.12	1	0.11	0.25
1	1.56579	1.58565		1	0.95	0.86		TF1									1	0.29	0.25	1	0.08	0.16	1	0.15	0.23	1	0.18	0.19					Vehicle			TTFA 100 μM 6h			TTFA 200 μM 6h
				SUCLG2				WT			ITD +						1	0.18	0.23	1	0.12	0.13	1	0.19	0.21	1	0.22	0.21				MOLM13	6.78	5.64	6.1	9.18	7.39	7.9	12.89	13.13	12.5
ECAR				Empty vector	FLT3-ITD+	MLL-AF9		6.219	5.127	6.1	7.299	7.55																				MV411	12.86	14.22	12.9	14.7	14.03	13.8	15.12	17.75	15.7
Empty Vector	FLT3-ITD+	MLL-AF9		1	1.26	1.08											SUCLG2
1	0.885893	1.2584		1	1.15	0.98											HL60			K562			MOLM13			MV411
1	0.840184	1.16875		1	1.16	1.18		Supplementary Figure 2d									shluc	shSUCLG1#1	shSUCLG1#2	shluc	shSUCLG1#1	shSUCLG1#2	shluc	shSUCLG1#1	shSUCLG1#2	shluc	shSUCLG1#1	shSUCLG1#2
1	0.921356	1.19855						DMSO	DAP 20µM	DAP40µM	TTFA100µM	TTFA 200µM					1	0.296194	0.266433	1	0.292663	0.50999	1	0.276548	0.410322	1	0.198422	0.315219
				SDHA				64.4	70.1	62.8	42.8	28.1					1	0.256459	0.246549	1	0.266549	0.462317	1	0.315648	0.395132	1	0.235345	0.332167				Supplementary Figure 2k
				Empty vector	FLT3-ITD+	MLL-AF9		68.7	64.2	59	40	32.2					1	0.213546	0.235486	1	0.321555	0.332165	1	0.221565	0.445621	1	0.202317	0.275612				OCR
				1	1.5	1.04		70	68.6	53	49.1	26.1																				Time (minutes)	K562 shSUCLG1#2				K562 shluc				K562 shSUCLG2#1
				1	1.14	0.94											Supplementary Figure 2h															0.783333	219.407	198.335	208.965	170	136.611	209.65	214.64	229.114	192.233	201.555	196.337	152.31
				1	1.42	1.02																										5.76667	217.963	192.743	204.704	168.657	139.349	207.69	221.232	228.09	193.926	201.141	186.203	141.388
								Supplementary Figure 2c									Days	MV411 shSUCLG1#1				MV411 shSUCLG1#2				MV411 shluc						10.7167	210.719	192.946	202.156	164.637	137.728	204.943	222.319	225.252	186.372	197.908	185.321	145.334
				SDHB				WT		WT + TTFA		ITD		ITD + TTFA			0	30000	30000	30000	30000	30000	30000	30000	30000	30000	30000	30000	30000			15.6833	213.372	190.955	204.908	167.847	145.383	208.126	223.099	226.948	190.289	197.654	192.152	150.908
				Empty vector	FLT3-ITD+	MLL-AF9		5.339	5.462	4.799	4.459	7.251	7.474	5.648	5.457		3	180000	292500	142500	205000	105000	255000	105000	117500	330000	330000	367500	317500			20.85	55.8418	60.2169	58.7557	47.4386	48.8917	71.2788	75.8402	69.8026	56.6875	50.932	47.7274	41.0241
				1	0.99	0.87											7	705000	817500	480000	667500	555000	705000	517500	505000	1642500	1830000	1417500	1605000			25.8167	60.9723	55.5341	59.1107	47.4836	47.4065	69.6923	67.4809	68.0181	55.5805	48.3812	59.8849	44.0006
				1	0.85	0.8											10	2430000	2917500	2805000	2792500	2130000	1830000	2017500	1905000	5242500	4380000	4267500	4605000			30.7833	56.9996	59.7316	57.0809	48.1061	49.7462	74.9749	69.4987	73.1252	56.2267	53.9432	58.5359	38.2022
				1	0.97	1.01		Supplementary Figure 2d																								35.7333	61.3004	60.2553	57.9344	50.7798	54.2034	72.9044	71.8585	71.7255	64.0889	47.9855	56.6693	45.8314
								AC220	TTFA	3-NPA	AC220+ TTFA	AC220+ 3-NPA																				40.9167	208.741	183.389	186.748	152.308	145.263	204.978	203.405	192.794	166.701	152.171	169.872	136.187
								13.38	12.7	28.1	22.1	47.8					Days	MV411 shSUCLG2#1				MV411 shSUCLG2#2				MV411 shluc						45.8833	175.131	158.662	161.55	131.302	124.52	175.502	168.681	164.348	145.121	139.415	141.942	111.192
								5.26	6.4	29.5	18.3	39.1					0	30000	30000	30000	30000	30000	30000	30000	30000	30000	30000	30000	30000			50.8333	151.095	139.941	143.35	123.894	112.965	151.88	150.018	144.099	132.728	129.846	124.277	106.65
								9.38	10	22.7	15.9	33.3					3	142500	105000	142500	130000	67500	105000	105000	92500	217500	292500	217500	242500			55.8	135.895	122.464	123.629	109.818	99.8619	134.341	126.574	123.35	116.391	116.037	120.417	91.8213
								21	15	24	26	51					7	742500	742500	817500	767500	217500	442500	480000	380000	1230000	1380000	967500	1192500			60.9667	23.2279	32.2824	32.4704	25.6331	23.3317	32.6008	28.6906	31.1271	28.4452	24.2453	24.7039	18.5418
																	10	2542500	2767500	3067500	2742500	1117500	1342500	1980000	1780000	3930000	3780000	4042500	3917500			65.9167	23.778	30.9915	28.8956	19.5413	23.234	25.9149	26.0628	33.5666	23.9089	21.2703	16.4153	16.0465
																																70.8833	28.7092	29.1744	28.4471	23.6966	29.686	30.5153	21.5419	25.014	24.2808	22.6981	24.0697	13.6828
																																75.85	25.2889	28.4498	31.6564	22.479	30.0551	28.5074	21.1038	27.4107	26.3707	25.005	8.18264	14.8637
																	Supplementary Figure 2i

																	Days	K562 shSUCLG1#1				K562 shSUCLG1#2				K562 shluc						ECAR
																	0	30000	30000	30000	30000	30000	30000	30000	30000	30000	30000	30000	30000			Time (minutes)	shSUCLG1#2				shLUC				shSUCLG2#2
																	3	405000	480000	405000	430000	180000	180000	217500	162500	255000	255000	217500	242500			0.783333	91.4925	94.8096	88.8872	81.4639	78.7332	90.1271	90.8094	93.4839	82.2345	95.8666	102.244	97.9512
																	7	1567500	1680000	855000	937500	630000	705000	705000	800000	855000	855000	592500	767500			5.76667	72.6725	78.5644	72.3799	71.0532	62.0702	72.9435	71.5525	74.6541	65.193	70.3065	82.3808	79.0249
																	10	3667500	4680000	6030000	4362500	2955000	2805000	4005000	3375000	4080000	3555000	2692500	3442500			10.7167	71.4717	77.5749	72.4357	69.7894	61.2954	70.8575	69.8333	75.9528	63.973	69.0617	82.8559	80.2528
																																15.6833	73.1288	76.2441	72.6781	68.6005	58.0231	69.683	70.1354	74.6788	64.6843	67.7323	82.9165	81.5832
																																20.85	78.0757	88.2546	72.6914	77.2247	66.0444	83.316	85.0799	73.7465	73.707	82.0837	100.89	105.313
																	Days	K562 shSUCLG2#1				K562 shSUCLG2#2				K562 shSluc						25.8167	78.4094	86.6669	73.8981	75.0789	69.1486	83.6154	84.3463	75.9191	75.6227	83.7648	96.3175	97.3104
																	0	30000	30000	30000	30000	30000	30000	30000	30000	30000	30000	30000	30000			30.7833	76.4832	84.3882	71.7446	72.4801	68.4362	81.437	82.7273	76.4137	74.1655	80.6401	91.3643	92.6477
																	3	405000	630000	780000	605000	180000	217500	405000	237500	255000	292500	405000	237500			35.7333	72.9786	78.6465	68.1976	71.0639	62.8884	78.617	78.8276	70.1192	69.9917	75.8316	85.6828	86.6678
																	7	1680000	1567500	1680000	1642500	1230000	1117500	1567500	1275000	1305000	1155000	855000	1025000			40.9167	131.204	146.306	137.542	139.689	134.771	150.738	159.053	156.595	131.626	144.315	175.698	165.784
																	10	4680000	4567500	3330000	4192500	2580000	2467500	3142500	2700000	3330000	4230000	4530000	3950000			45.8833	134.379	149.773	127.279	129.922	136.215	148.858	149.93	143.849	128.93	136.839	148.581	143.318
																																50.8333	122.759	137.544	115.416	119.945	124.219	135.812	137.03	132.68	115.639	121.122	130.359	126.063
																																55.8	114.863	128.069	108.758	114.222	112.58	124.015	125.866	122.255	104.123	110.128	118.224	114.713
																																60.9667	41.4223	59.9445	48.3334	51.7209	49.9715	60.302	58.7383	51.4395	51.2612	50.4686	75.167	60.1217
																																65.9167	42.689	56.0124	46.7712	47.6784	52.3737	62.2442	61.2031	53.4791	53.0235	54.1673	68.9698	56.8284
																																70.8833	32.657	42.0454	35.2985	33.1704	40.1948	48.6253	51.0561	45.0459	39.3724	43.9288	54.4951	44.943
																																75.85	29.9794	37.1135	30.6476	28.6693	35.7879	44.4675	45.476	39.7815	33.445	40.2357	49.3772	41.8187
[truncated: 2 more columns]

## Sheet: Supplementary Figure 3a-e
Supplementary Figure 3a									Supplementary Figure 3c (same order below x axis)
Time (minutes)	Lac +TTFA				Lac + MCT1				27.9886	47.4424	51.3383	54.0594
6	103.628	101.666	94.7055		102.507	104.008	93.4852		38.8212		54.1113	51.8825
26	103.88	98.8088	102.528		50.3364	87.3203	81.075			54.2668	52.1106	51.0532
49	120.902	105.883	121.885		68.218	70.2485	92.7271		26.5892	25.9568	44.3982	43.2009
75	111.652	111.495	142.281		77.8265	70.8202	96.7957			21.108	52.5175	49.4206
Supplementary Figure 3b																															Supplementary Figure 3d
	Time [min]	O2 Slope corrected(B) [pmol/(s*ml)]					Time [min]	O2 Slope corrected(B) [pmol/(s*ml)]					Time [min]	O2 Slope uncorr.(B) [pmol/(s*ml)]					Time [min]	O2 Slope uncorr.(B) [pmol/(s*ml)]						Time [min]	O2 Slope uncorr.(B) [pmol/(s*ml)]					Time [min]	O2 Slope uncorr.(B) [pmol/(s*ml)]						Time [min]
	1	44.0561					0.9	40.7105					4.4	80.9596					1	31.7204						3.63	68.4165					1	36.0742						0.13	67.8982
	1.03	44.6781					0.93	41.4256					4.43	80.234					1.03	33.1717						3.67	68.6239					1.03	36.5407						0.17	64.2701
	1.07	45.3				Digi/ 1 min	0.97	39.9356				Digi/ 1.17 min	4.47	79.7156					1.07	34.3119					Digi/ 3.7 min	3.7	68.8312					1.07	36.9035						0.2	63.2335
	1.1	45.8184					1	40.77					4.5	79.0937					1.1	35.4522						3.73	69.0385					1.1	37.2663						0.23	66.0842
	1.13	44.5744					1.03	41.4853					4.53	78.5754					1.13	32.757						3.77	69.1422					1.13	36.5925						0.27	67.1208
	1.17	44.9891					1.07	42.1409					4.57	78.1607					1.17	34.1046						3.8	69.2458					1.17	37.2145						0.3	66.9653
	1.2	45.611					1.1	42.7967					4.6	77.7461					1.2	35.3485						3.83	69.4532					1.2	37.7846						0.33	67.0171
	1.23	46.1293					1.13	41.3065					4.63	77.4351					1.23	36.3852						3.87	69.5568					1.23	38.3547						0.37	68.3647
	1.27	46.6476					1.17	41.9621					4.67	77.1241					1.27	37.4218						3.9	69.6605					1.27	38.873						0.4	70.127
	1.3	45.611					1.2	42.439					4.7	76.6058					1.3	35.0376						3.93	69.7641					1.3	38.1992						0.43	71.8374
	1.33	46.0257					1.23	42.6774					4.73	76.0875					1.33	36.1778						3.97	69.2458					1.33	38.7694						0.47	69.6087
	1.37	46.544					1.27	42.7967					4.77	75.5692					1.37	37.3181						4	69.2458					1.37	39.3395						0.5	69.2977
	1.4	46.9586					1.3	41.4256					4.8	75.4655					1.4	38.3547						4.03	68.6239					1.4	39.8578						0.53	69.0903
	1.43	47.4769					1.33	41.6642					4.83	75.4655					1.43	39.2877						4.07	68.0019					1.43	40.3243						0.57	68.883
	1.47	47.9952					1.37	42.0218					4.87	75.3619					1.47	40.117						4.1	67.2763					1.47	40.7389						0.6	68.883
	1.5	48.3062					1.4	42.2602					4.9	75.1545					1.5	40.9463						4.13	66.5506					1.5	41.2054						0.63	68.5202
	1.53	48.6172					1.43	42.4986					4.93	75.0509				Digi/ 1.53min	1.53	41.7756						4.17	65.9287				Digi/ 1.53 min	1.53	41.6719						0.67	68.5202
	1.57	49.0319					1.47	42.6178					4.97	75.0509					1.57	42.6049						4.2	65.0994					1.57	42.1384						0.7	68.572
	1.6	49.3428					1.5	42.737					5	74.0143					1.6	43.3305						4.23	64.1664					1.6	42.553						0.73	68.2092
	1.63	49.8612					1.53	42.6774					5.03	73.2886					1.63	43.9524						4.27	63.2335					1.63	43.0713						0.77	67.6909
	1.67	50.2758					1.57	42.4986					5.07	72.4593					1.67	44.4708						4.3	62.1969					1.67	43.3823						0.8	67.4318
	1.7	50.6904					1.6	42.1409					5.1	71.4227					1.7	44.8854						4.33	61.1602					1.7	43.5378						0.83	67.1208
	1.73	51.1051					1.63	41.6642					5.13	70.3861					1.73	45.0927						4.37	60.02					1.73	43.175						0.87	66.9135
Digi/ 1.77min	1.77	51.4161					1.67	41.1277					5.17	69.4532					1.77	44.5744						4.4	58.776					1.77	42.3975						0.9	66.7061
	1.8	51.7271					1.7	40.5316					5.2	68.7275					1.8	43.6415						4.43	57.3248					1.8	41.4646						0.93	66.5506
	1.83	52.038					1.73	39.876					5.23	68.0019					1.83	43.4341						4.47	55.8735					1.83	40.5835						0.97	66.9135
	1.87	52.349					1.77	39.2799					5.27	67.3799					1.87	42.9158						4.5	54.4223					1.87	39.6505						1	66.8616
	1.9	52.66					1.8	38.6243					5.3	66.6543					1.9	42.5012						4.53	53.0747					1.9	38.6139						1.03	66.8098
	1.93	52.971					1.83	37.9686					5.33	66.0323					1.93	41.8792						4.57	51.6234					1.93	37.6809						1.07	66.7061
	1.97	53.0747					1.87	37.3129					5.37	65.4104					1.97	41.2573						4.6	50.0685					1.97	36.6961						1.1	66.6025
	2	53.3856					1.9	36.5977					5.4	64.7884					2	40.7389						4.63	48.5136					2	35.6077						1.13	66.8098
	2.03	53.1783					1.93	35.8229					5.43	64.2701					2.03	40.117						4.67	47.0623					2.03	34.5711						1.17	66.7061
	2.07	52.038					1.97	34.9883					5.47	63.6481					2.07	39.3913						4.7	45.5074					2.07	33.5345						1.2	66.758
	2.1	51.7271					2	34.1538					5.5	62.9225					2.1	38.5621						4.73	44.0561					2.1	32.5497						1.23	66.8098
	2.13	51.0014					2.03	33.379					5.53	62.1969					2.13	37.7328						4.77	42.6049					2.13	31.6167						1.27	66.8098
	2.17	50.3795					2.07	32.5445					5.57	61.4712					2.17	36.7998						4.8	41.0499					2.17	30.632						1.3	67.0171
	2.2	49.6538					2.1	31.5908					5.6	60.8493					2.2	35.7632						4.83	39.5987					2.2	29.699						1.33	66.9653
	2.23	49.1355					2.13	30.7564					5.63	60.2273					2.23	34.7266						4.87	38.2511					2.23	28.766						1.37	66.8616
	2.27	48.5136					2.17	29.9815					5.67	59.5017					2.27	33.7936						4.9	36.7998					2.27	27.9886						1.4	66.8098
	2.3	47.9952					2.2	29.2067					5.7	58.8797					2.3	32.757						4.93	35.4522					2.3	27.2111						1.43	66.758
	2.33	47.4769					2.23	28.4318					5.73	58.1541					2.33	31.8241						4.97	34.1046					2.33	26.3818						1.47	66.7061
	2.37	46.9586					2.27	27.7165					5.77	57.6358					2.37	30.7874						5	32.8607					2.37	25.5525						1.5	66.5506
	2.4	46.4403					2.3	27.1205					5.8	57.2211					2.4	29.7508						5.03	31.7204					2.4	24.7233						1.53	66.2915
	2.43	45.922					2.33	26.5244					5.83	56.9101					2.43	28.8179						5.07	30.6838					2.43	23.9458						1.57	66.136
	2.47	45.4037					2.37	25.9879					5.87	56.4955					2.47	27.9886						5.1	29.7508					2.47	23.3238						1.6	65.9805
	2.5	44.8854					2.4	25.4515					5.9	56.1845					2.5	27.1593						5.13	28.9215					2.5	22.7537						1.63	65.9287
	2.53	44.2634					2.43	25.0342					5.93	56.0808					2.53	26.33						5.17	28.4032					2.53	22.2354						1.67	65.9805
	2.57	43.6415					2.47	24.617					5.97	55.9772					2.57	25.6044						5.2	27.8849					2.57	21.8207						1.7	66.136
	2.6	43.0195					2.5	24.2594					6	55.8735					2.6	24.7751						5.23	27.4703					2.6	21.5616						1.73	66.3952
	2.63	42.5012					2.53	23.9017					6.03	55.7699					2.63	24.1531						5.27	27.263					2.63	21.3024						1.77	66.758
	2.67	41.7756					2.57	23.5441					6.07	55.6662					2.67	23.5311						5.3	26.641					2.67	21.0951						1.8	67.0171
	2.7	41.1536					2.6	23.0673					6.1	55.6662					2.7	23.1165						5.33	26.4337					2.7	21.0433						1.83	67.1726
	2.73	40.6353					2.63	22.6501					6.13	55.8735					2.73	22.7019						5.37	25.8117					2.73	21.0433						1.87	67.3281
	2.77	40.117					2.67	22.2924					6.17	56.2882					2.77	22.4945						5.4	25.3971					2.77	21.1469						1.9	67.5354
	2.8	39.7023					2.7	22.1731					6.2	56.8065					2.8	22.2872						5.43	24.8787					2.8	21.3024						1.93	68.0019
	2.83	39.184					2.73	22.1731					6.23	57.2211					2.83	22.1835						5.47	24.4641					2.83	21.6134						1.97	69.0903
	2.87	38.9767					2.77	22.1731					6.27	57.9467					2.87	22.2872						5.5	24.2568					2.87	21.9762						2	70.4898
	2.9	38.7694					2.8	22.2328					6.3	58.776					2.9	22.3909						5.53	23.9458					2.9	22.4945						2.03	72.0965
	2.93	38.5621					2.83	22.2924					6.33	58.6724					2.93	22.7019						5.57	23.8421					2.93	23.1165						2.07	73.6515
	2.97	38.4584					2.87	22.352					6.37	58.776					2.97	23.1165						5.6	23.6348					2.97	23.9458						2.1	75.2064
	3	38.2511					2.9	22.4117					6.4	58.776					3	23.6348						5.63	23.5311					3	24.6714						2.13	76.6058
	3.03	38.1474					2.93	22.4117					6.43	58.6724					3.03	24.2568						5.67	23.4275					3.03	25.5007						2.17	77.9534
	3.07	38.0437					2.97	22.4117					6.47	58.5687					3.07	24.7751						5.7	23.2202					3.07	25.8635						2.2	79.1973
	3.1	37.9401					3	22.352					6.5	58.4651					3.1	24.7751						5.73	23.1165					3.1	25.8635						2.23	80.3376
	3.13	37.9401					3.03	22.2924					6.53	58.6724					3.13	24.2568						5.77	23.0128					3.13	25.708						2.27	81.4261
	3.17	37.9401					3.07	22.2924					6.57	58.8797					3.17	24.6714						5.8	23.0128					3.17	25.5525						2.3	82.5145
	3.2	38.1474					3.1	22.352					6.6	59.087					3.2	24.8787						5.83	22.9092					3.2	25.3971						2.33	83.4993
	3.23	38.4584					3.13	22.2924					6.63	59.2943					3.23	25.1897						5.87	22.9092					3.23	25.1897						2.37	84.3804
	3.27	38.7694					3.17	22.2328					6.67	59.398					3.27	25.5007						5.9	22.8055					3.27	25.0342						2.4	85.1579
	3.3	39.0804					3.2	22.2328					6.7	59.5017					3.3	25.8117						5.93	22.7019					3.3	24.9824						2.43	85.9872
	3.33	39.5987					3.23	22.352					6.73	59.6053					3.33	26.1227						5.97	22.5982					3.33	24.8787						2.47	86.7646
	3.37	39.7023					3.27	22.4117					6.77	59.709					3.37	26.4337					Mal+Lac/ 6 min	6	22.5982					3.37	24.7233						2.5	87.4903
	3.4	38.9767					3.3	22.4712					6.8	59.709					3.4	26.641						6.03	22.4945					3.4	24.7233						2.53	88.2677
	3.43	38.9767					3.33	22.5904					6.83	59.709					3.43	26.7447						6.07	22.3909					3.43	24.7233						2.57	88.7342
	3.47	38.7694					3.37	22.6501					6.87	59.5017					3.47	26.8483						6.1	22.3909					3.47	24.7233					Digitonine 2.5 min	2.6	88.786
	3.5	38.3547					3.4	22.5904					6.9	59.5017					3.5	26.952						6.13	22.3909					3.5	24.6714						2.63	88.5787
	3.53	38.0437					3.43	22.1136					6.93	59.6053					3.53	26.952						6.17	22.3909					3.53	24.5678						2.67	88.1641
	3.57	37.8364					3.47	21.2791					6.97	59.709					3.57	26.952						6.2	22.3909					3.57	24.5159						2.7	87.6457
Mal+Lac/ 3.6 min	3.6	37.6291				Mal+Lac/ 3.5 min	3.5	20.385					7	59.8126					3.6	26.952						6.23	22.2872					3.6	24.5159						2.73	87.1793
	3.63	37.3181					3.53	19.4313					7.03	59.8126					3.63	27.0556						6.27	22.2872					3.63	24.5678						2.77	86.661
	3.67	37.1108					3.57	18.4776					7.07	59.9163					3.67	27.0556						6.3	22.2872					3.67	24.6714						2.8	86.1945
	3.7	37.0071					3.6	17.5836					7.1	59.9163					3.7	27.0556						6.33	22.1835					3.7	24.6714						2.83	85.6243
	3.73	36.9035					3.63	16.8087					7.13	59.9163					3.73	27.1593						6.37	21.7689					3.73	24.7233						2.87	84.8987
	3.77	36.9035					3.67	16.0935					7.17	59.8126					3.77	27.263						6.4	20.7323					3.77	24.8269						2.9	84.0176
	3.8	36.9035					3.7	15.4974					7.2	59.8126					3.8	27.3666						6.43	19.3847					3.8	24.8787						2.93	83.0328
	3.83	36.7998					3.73	14.9014				Mal+Lac/ 3.1 min	7.23	59.709				Mal+Lac/ 3.83 min	3.83	27.4703						6.47	18.1408				Mal+Lac/ 3.83 min	3.83	24.9306						2.97	81.9962
	3.87	36.4888					3.77	14.4245					7.27	59.8126					3.87	27.5739						6.5	16.7932					3.87	24.9306						3	80.9078
	3.9	36.1778					3.8	14.0072					7.3	59.709					3.9	27.7813						6.53	15.5492					3.9	24.9824						3.03	79.7156
	3.93	35.6595					3.83	13.7093					7.33	59.709					3.93	27.7813						6.57	14.3053					3.93	25.0342						3.07	78.4717
	3.97	34.8302					3.87	13.5304					7.37	59.709					3.97	27.7813						6.6	13.165					3.97	25.1379						3.1	77.1759
	4	33.69					3.9	13.4708					7.4	59.709					4	27.8849						6.63	12.0247					4	25.1379						3.13	75.7765
	4.03	32.6534					3.93	13.4112					7.43	59.6053					4.03	27.8849						6.67	10.6771					4.03	25.1897						3.17	74.2216
	4.07	31.6167					3.97	13.3516					7.47	59.6053					4.07	27.9886						6.7	7.7746					4.07	24.9306						3.2	72.563
	4.1	30.6838					4	13.3516					7.5	59.5017					4.1	27.8849						6.73	4.2501					4.1	24.1531						3.23	70.8008
	4.13	29.7508					4.03	13.4112					7.53	59.5017					4.13	27.263						6.77	0.5183					4.13	23.2202						3.27	69.2458
	4.17	28.9215					4.07	13.5304					7.57	59.5017					4.17	26.5373						6.8	-3.1098					4.17	22.2872						3.3	68.2092
	4.2	28.2996					4.1	13.7688					7.6	59.5017					4.2	25.6044						6.83	-6.6343					4.2	21.3543						3.33	67.4836
	4.23	27.6776					4.13	14.0072					7.63	59.5017					4.23	24.5678						6.87	-9.8478					4.23	20.525						3.37	66.9135
	4.27	27.0556					4.17	14.2456					7.67	59.398					4.27	23.5311						6.9	-12.854					4.27	19.7993						3.4	66.3952
	4.3	26.5373					4.2	14.4841					7.7	59.2943					4.3	22.4945						6.93	-15.5492					4.3	18.8146						3.43	66.0323
	4.33	26.019					4.23	14.8417					7.73	58.8797					4.33	21.5616						6.97	-18.1408					4.33	16.6377						3.47	65.6177
	4.37	25.6044					4.27	15.3186					7.77	58.2577					4.37	20.6286						7	-20.3176					4.37	13.787						3.5	65.203
	4.4	25.1897					4.3	15.8551					7.8	57.5321					4.4	19.903						7.03	-22.1835					4.4	10.8845						3.53	64.7366
	4.43	24.7751					4.33	16.2723					7.83	56.7028					4.43	19.1774						7.07	-23.7385					4.43	8.0338						3.57	64.2183
	4.47	24.4641					4.37	16.8087					7.87	55.9772					4.47	18.6591						7.1	-25.0861					4.47	5.3386						3.6	63.7518
	4.5	24.4641					4.4	16.9279					7.9	55.3552					4.5	17.2078						7.13	-26.019					4.5	2.8507						3.63	63.2853
	4.53	24.4641					4.43	16.2723					7.93	54.8369					4.53	15.3419						7.17	-26.7447					4.53	0.622						3.67	62.8707
	4.57	24.4641					4.47	15.259					7.97	54.4223					4.57	12.854						7.2	-27.1593					4.57	-1.3994						3.7	62.5078
	4.6	24.5678					4.5	14.1265					8	54.1113					4.6	10.3661						7.23	-27.3666					4.6	-3.2653						3.73	62.145
	4.63	24.6714					4.53	13.1132					8.03	53.8003					4.63	7.8783						7.27	-27.263					4.63	-4.8721						3.77	61.834
	4.67	24.8787					4.57	12.2787					8.07	53.4893					4.67	5.5977						7.3	-26.952					4.67	-6.2715						3.8	61.6267
	4.7	25.0861					4.6	11.5635					8.1	53.1783					4.7	3.5245						7.33	-26.33					4.7	-7.5155						3.83	61.4712
	4.73	25.5007					4.63	11.0866					8.13	52.8673					4.73	1.5549						7.37	-25.5007					4.73	-8.5521						3.87	61.3676
	4.77	25.9154					4.67	10.7289					8.17	52.66					4.77	-0.311						7.4	-24.4641					4.77	-9.2777						3.9	61.1602
	4.8	26.4337					4.7	10.4905					8.2	52.5563					4.8	-1.9696						7.43	-23.0128					4.8	-9.796						3.93	60.6419
	4.83	26.952					4.73	10.3117					8.23	52.5563					4.83	-3.3172						7.47	-21.3543					4.83	-10.1588						3.97	59.8126
	4.87	27.4703					4.77	9.89448					8.27	52.66					4.87	-4.4574						7.5	-19.3847					4.87	-10.2625						4	58.9315
	4.9	28.0922					4.8	9.23887					8.3	52.7637					4.9	-5.4941						7.53	-17.2078					4.9	-10.1588						4.03	58.1022
	4.93	28.8179					4.83	8.52357					8.33	52.8673					4.93	-6.3233						7.57	-14.7199					4.93	-9.8478						4.07	57.3248
	4.97	29.5435					4.87	7.86796					8.37	53.1783					4.97	-6.9453						7.6	-11.9211					4.97	-9.3295						4.1	56.7546
	5	30.2691					4.9	7.2718					8.4	53.3856					5	-7.2563						7.63	-9.0185					5	-8.7076						4.13	56.3918
	5.03	31.0984					4.93	6.67575					8.43	53.6966					5.03	-7.36						7.67	-5.7014					5.03	-7.8783						4.17	56.1327
	5.07	32.0314					4.97	6.25853					8.47	54.0076					5.07	-7.1526						7.7	-2.5915					5.07	-6.7898						4.2	55.8735
	5.1	32.9643					5	5.90088					8.5	54.3186					5.1	-6.738						7.73	0.2073					5.1	-5.4941						4.23	55.6144
	5.13	34.001					5.03	5.72206					8.53	54.7332					5.13	-6.116						7.77	2.7989					5.13	-4.0428						4.27	55.3552
	5.17	35.0376					5.07	5.72206					8.57	55.0442					5.17	-5.2867						7.8	5.4941					5.17	-2.3842						4.3	55.1997
	5.2	35.9705					5.1	5.78174					8.6	55.5625					5.2	-4.2501						7.83	8.3966					5.2	-0.5701						4.33	54.9924
	5.23	36.9035					5.13	5.96056					8.63	56.0808					5.23	-2.9025						7.87	11.1954					5.23	1.4513						4.37	54.7332
	5.27	37.6291					5.17	6.25853					8.67	56.5991					5.27	-1.3476						7.9	14.3053					5.27	3.6282						4.4	54.4223
	5.3	38.0437					5.2	6.73543					8.7	57.2211					5.3	0.4146						7.93	17.5188					5.3	6.0124						4.43	54.1631
	5.33	38.0437					5.23	7.45062					8.73	57.7394					5.33	2.2806						7.97	20.9396					5.33	8.5521						4.47	53.9039
	5.37	38.0437					5.27	8.28518					8.77	58.4651					5.37	4.3538						8	24.1531					5.37	11.3509						4.5	53.6966
	5.4	38.1474					5.3	9.17919					8.8	59.1907					5.4	6.8417						8.03	25.708					5.4	13.9425						4.53	53.4375
	5.43	38.1474					5.33	10.1926					8.83	60.02					5.43	9.1222						8.07	26.4337					5.43	16.223						4.57	53.1265
	5.47	38.2511					5.37	11.325					8.87	60.9529					5.47	11.2991						8.1	26.7447					5.47	18.3999						4.6	52.9192
	5.5	38.2511					5.4	12.5172					8.9	61.6786					5.5	13.3723						8.13	26.952					5.5	20.525						4.63	52.7637
	5.53	38.1474					5.43	13.8284					8.93	62.6115					5.53	15.2382						8.17	27.1593					5.53	22.8573						4.67	52.6082
	5.57	38.0437					5.47	15.259					8.97	63.5445					5.57	17.1041						8.2	27.263					5.57	25.2934						4.7	52.2972
	5.6	37.9401					5.5	16.6895					9	64.5811					5.6	18.97						8.23	27.3666					5.6	27.8331						4.73	51.8825
	5.63	37.7328					5.53	18.2392					9.03	65.514					5.63	21.0433						8.27	27.3666					5.63	30.2173						4.77	51.5197
	5.67	37.5254					5.57	19.8485					9.07	66.136					5.67	23.3238						8.3	27.3666					5.67	31.3058						4.8	51.2606
	5.7	37.4218					5.6	21.6964					9.1	66.3433					5.7	25.6044						8.33	27.4703					5.7	31.6686						4.83	51.0533
	5.73	37.3181					5.63	23.6633					9.13	66.5506					5.73	27.9886						8.37	27.4703					5.73	31.7204						4.87	50.7941
	5.77	37.2145					5.67	25.7495					9.17	66.6543					5.77	30.4765						8.4	27.5739					5.77	31.7204						4.9	50.5868
	5.8	37.1108					5.7	27.8356					9.2	66.6543					5.8	33.2753						8.43	27.5739					5.8	31.7204						4.93	50.3795
	5.83	37.0071					5.73	29.4451					9.23	66.5506					5.83	35.1412						8.47	27.5739					5.83	31.6686						4.97	50.1721
	5.87	37.1108					5.77	30.2795					9.27	66.5506					5.87	36.4888						8.5	27.5739					5.87	31.6686						5	50.0166
	5.9	37.1108					5.8	30.6371					9.3	66.447					5.9	37.1108						8.53	27.4703					5.9	31.6167						5.03	49.9648
	5.93	37.0071					5.83	30.7564					9.33	66.447					5.93	37.4218						8.57	27.4703					5.93	31.5131						5.07	49.9648
	5.97	37.0071					5.87	30.8756					9.37	66.447					5.97	37.6291						8.6	27.4703					5.97	31.4612						5.1	49.8093
ADP/ 6 min	6	36.9035					5.9	30.816					9.4	66.447					6	37.7328						8.63	27.4703					6	31.4094						5.13	49.6538
	6.03	36.9035					5.93	30.816					9.43	66.447					6.03	37.7328						8.67	27.5739					6.03	31.3058						5.17	49.4983
	6.07	36.7998					5.97	30.7564					9.47	66.447					6.07	37.8364						8.7	27.5739					6.07	31.2539						5.2	49.3428
	6.1	36.7998					6	30.816					9.5	66.3433					6.1	37.7328						8.73	27.5739					6.1	31.2539						5.23	49.1355
	6.13	36.7998					6.03	30.7564					9.53	66.3433					6.13	37.7328						8.77	27.4703					6.13	31.2539						5.27	48.9282
	6.17	36.6961					6.07	30.7564					9.57	66.3433					6.17	37.7328						8.8	27.4703					6.17	31.2539						5.3	48.6172
	6.2	35.6595					6.1	30.6967					9.6	66.3433					6.2	37.7328						8.83	27.4703					6.2	31.3058						5.33	48.3062
	6.23	35.4522					6.13	30.7564					9.63	66.2397					6.23	37.7328						8.87	27.3666					6.23	31.4612						5.37	48.0989
	6.27	35.6595					6.17	30.816					9.67	66.2397					6.27	37.6291						8.9	27.263					6.27	31.5649						5.4	47.8398
	6.3	35.9705					6.2	30.8756					9.7	66.2397					6.3	37.6291						8.93	27.1593					6.3	31.6686						5.43	47.6843
	6.33	36.2815					6.23	30.8756					9.73	66.136					6.33	37.5254						8.97	27.0556					6.33	31.6686						5.47	47.6324
	6.37	36.6961					6.27	30.8756					9.77	66.2397					6.37	37.5254						9	27.0556					6.37	31.7722						5.5	47.5288
	6.4	37.1108					6.3	30.816					9.8	66.136					6.4	37.6291						9.03	27.0556					6.4	31.8759						5.53	47.4769
	6.43	37.5254					6.33	30.7564					9.83	66.136					6.43	37.6291						9.07	27.0556					6.43	31.8759						5.57	47.4251
	6.47	38.0437					6.37	30.6371					9.87	66.136					6.47	37.6291						9.1	26.952					6.47	31.8759						5.6	47.4769
	6.5	38.7694				ADP/ 6.5 min	6.4	30.5776					9.9	66.136					6.5	37.6291						9.13	26.952					6.5	31.8759						5.63	47.5806
	6.53	39.5987					6.43	30.5179					9.93	66.0323					6.53	37.6291						9.17	26.952					6.53	31.8241						5.67	47.5806
	6.57	40.7389					6.47	30.4583					9.97	66.136					6.57	37.5254						9.2	26.8483					6.57	31.8241						5.7	47.6324
	6.6	41.8792					6.5	30.4583					10	66.136					6.6	37.6291						9.23	26.7447					6.6	31.8241						5.73	47.6843
	6.63	43.2268					6.53	30.3988					10.03	66.0323					6.63	37.7328						9.27	26.641					6.63	31.8241						5.77	47.7879
	6.67	44.4708					6.57	30.4583					10.07	65.825					6.67	37.6291						9.3	26.641					6.67	31.8241						5.8	47.7879
	6.7	45.8184					6.6	30.5179					10.1	65.7214					6.7	37.7328						9.33	26.5373					6.7	31.8759						5.83	47.7361
	6.73	47.3733					6.63	30.6967					10.13	65.7214					6.73	37.8364						9.37	26.5373					6.73	31.9277						5.87	47.6843
	6.77	49.1355					6.67	30.816					10.17	65.6177					6.77	37.8364						9.4	26.4337					6.77	32.0314						5.9	47.6324
	6.8	51.1051					6.7	30.9948					10.2	65.514					6.8	37.9401						9.43	26.4337					6.8	32.0314						5.93	47.2696
	6.83	53.0747					6.73	31.412					10.23	65.3067					6.83	37.9401						9.47	26.33					6.83	32.0832						5.97	46.3885
	6.87	55.0442					6.77	30.9351					10.27	65.203					6.87	37.9401						9.5	26.33					6.87	32.135					Mal/Lac 6 min	6	45.0927
	6.9	57.1175					6.8	30.2795					10.3	65.0994				ADP/ 6.87 min	6.9	37.8364						9.53	26.4337				ADP/ 6.87 min	6.9	32.1869						6.03	43.5378
	6.93	59.2943					6.83	29.6835					10.33	64.9957					6.93	37.8364						9.57	26.4337					6.93	32.0832						6.07	42.0865
	6.97	61.5749					6.87	29.2067					10.37	64.9957					6.97	37.8364						9.6	26.4337					6.97	32.0314						6.1	40.7389
	7	63.7518					6.9	28.849					10.4	64.8921					7	37.8364						9.63	26.641					7	31.9277						6.13	39.495
	7.03	66.0323					6.93	28.6105					10.43	64.6847					7.03	37.8364						9.67	26.7447					7.03	31.8759						6.17	38.3547
	7.07	68.5202					6.97	28.5509					10.47	64.4774					7.07	37.7328						9.7	26.8483					7.07	31.7204						6.2	36.2815
	7.1	70.9044					7	28.5509					10.5	64.3738					7.1	37.7328						9.73	27.0556					7.1	31.7204						6.23	32.4979
	7.13	73.2886					7.03	28.6702					10.53	64.5811					7.13	36.2815						9.77	27.1593					7.13	31.3576						6.27	27.9886
	7.17	75.6728					7.07	28.849					10.57	63.4408					7.17	35.9705						9.8	27.263					7.17	30.8911						6.3	23.3238
	7.2	78.0571					7.1	29.0874					10.6	63.4408					7.2	35.8669						9.83	27.263					7.2	30.3728						6.33	18.97
	7.23	80.4413					7.13	29.3854					10.63	63.4408					7.23	35.6595						9.87	27.263					7.23	29.9063						6.37	14.8754
	7.27	82.8255					7.17	29.8623					10.67	63.3371					7.27	35.4522						9.9	27.263					7.27	29.4398						6.4	11.0399
	7.3	85.0024					7.2	30.3391					10.7	63.3371					7.3	35.2449						9.93	27.263					7.3	29.1289						6.43	7.5155
	7.33	87.2829					7.23	30.8756					10.73	63.3371					7.33	35.1412						9.97	27.3666					7.33	28.8697						6.47	4.2501
	7.37	89.4598					7.27	31.412					10.77	63.5445					7.37	35.1412						10	27.4703					7.37	28.7142						6.5	1.3994
	7.4	91.6367					7.3	32.0081					10.8	63.9591					7.4	35.1412						10.03	27.5739					7.4	28.6624						6.53	-1.0884
	7.43	93.6063					7.33	32.7234					10.83	64.4774					7.43	35.2449						10.07	27.5739					7.43	28.7142						6.57	-3.3172
	7.47	95.3685					7.37	33.4982					10.87	65.0994					7.47	35.3485					ADP/ 10 min	10.1	27.6776					7.47	28.766						6.6	-5.2867
	7.5	97.1308					7.4	34.3922					10.9	65.825					7.5	35.6595						10.13	27.6776					7.5	28.9734						6.63	-6.9453
	7.53	97.6491					7.43	35.2864					10.93	66.758					7.53	35.9705						10.17	27.6776					7.53	29.2325						6.67	-8.1893
	7.57	98.893					7.47	36.2401					10.97	67.7946					7.57	36.3852						10.2	27.6776					7.57	29.5435						6.7	-9.0704
	7.6	100.448					7.5	37.3129				ADP/ 6.4 min	11	68.9349					7.6	36.9035						10.23	27.6776					7.6	29.9063						6.73	-9.5887
	7.63	101.899					7.53	38.3858					11.03	70.0751					7.63	37.6291						10.27	27.5739					7.63	30.4765						6.77	-9.8478
	7.67	103.247					7.57	39.5184					11.07	71.4227					7.67	38.4584						10.3	27.5739					7.67	31.0984						6.8	-9.7442
	7.7	104.491					7.6	40.7105					11.1	72.7703					7.7	39.2877						10.33	27.5739					7.7	31.7722						6.83	-9.3814
	7.73	105.631					7.63	41.9621					11.13	74.3253					7.73	40.2206						10.37	27.4703					7.73	32.4979						6.87	-8.6557
	7.77	106.564					7.67	43.2139					11.17	75.9838					7.77	41.2573						10.4	27.5739					7.77	33.2235						6.9	-7.5673
	7.8	107.497					7.7	44.4656					11.2	77.6424					7.8	42.2939						10.43	27.3666					7.8	33.9491						6.93	-6.1679
	7.83	108.326					7.73	45.6576					11.23	79.301					7.83	43.5378						10.47	27.1593					7.83	34.5711						6.97	-4.4574
	7.87	109.259					7.77	46.9094					11.27	81.1669					7.87	44.7817						10.5	26.7447					7.87	35.2967						7	-2.436
	7.9	110.192					7.8	48.1611					11.3	83.1365					7.9	46.1293						10.53	26.33					7.9	36.126						7.03	-0.1037
	7.93	111.021					7.83	49.4129					11.33	85.2097					7.93	47.5806						10.57	25.9154					7.93	36.9553						7.07	2.5915
	7.97	111.851					7.87	50.6645					11.37	87.2829					7.97	49.1355						10.6	25.8117					7.97	37.7846						7.1	5.5977
	8	112.576					7.9	51.9759					11.4	89.3562					8	50.6904						10.63	25.708					8	38.6657						7.13	8.8112
	8.03	113.198					7.93	53.3468					11.43	91.3257					8.03	52.349						10.67	25.8117					8.03	39.5987						7.17	12.2839
	8.07	113.924					7.97	54.6581					11.47	93.399					8.07	54.1113						10.7	25.9154					8.07	40.5316						7.2	16.0157
	8.1	114.546					8	56.029					11.5	95.3685					8.1	55.8735						10.73	26.2263					8.1	41.5164						7.23	20.0585
	8.13	115.272					8.03	57.3999					11.53	97.3381					8.13	57.7394						10.77	26.641					8.13	42.4494						7.27	24.1531
	8.17	115.894					8.07	58.9497					11.57	99.3077					8.17	59.5017						10.8	27.1593					8.17	43.3823						7.3	27.8331
	8.2	116.516					8.1	59.6649					11.6	101.174					8.2	61.2639						10.83	27.7813					8.2	44.3153						7.33	31.2021
	8.23	117.137					8.13	60.0822					11.63	103.143					8.23	63.0262						10.87	28.6106					8.23	45.3						7.37	34.6229
	8.27	117.863					8.17	60.4397					11.67	105.009					8.27	64.7884						10.9	29.5435					8.27	46.233						7.4	38.3029
	8.3	118.589					8.2	60.9166					11.7	107.082					8.3	66.5506						10.93	30.5801					8.3	47.0105						7.43	42.1384
	8.33	119.211					8.23	61.3934					11.73	108.948					8.33	68.4165						10.97	31.7204					8.33	47.7879						7.47	46.1293
	8.37	119.936					8.27	61.8704					11.77	110.607					8.37	70.1788						11	33.068					8.37	48.5654						7.5	50.3276
	8.4	120.558					8.3	62.3471					11.8	112.265					8.4	71.941						11.03	34.4156					8.4	49.291						7.53	53.6966
	8.43	121.18					8.33	62.824					11.83	113.717					8.43	73.7033						11.07	35.9705					8.43	50.1203						7.57	55.2515
	8.47	121.802					8.37	63.3008					11.87	115.272					8.47	74.0143						11.1	37.5254					8.47	50.535						7.6	55.8217
	8.5	122.424					8.4	63.718					11.9	115.582					8.5	75.1545						11.13	39.2877					8.5	50.6904						7.63	55.9253
	8.53	123.046					8.43	64.1354					11.93	116.826					8.53	76.6058						11.17	41.0499					8.53	50.6904						7.67	55.8735
	8.57	123.564					8.47	64.5526					11.97	117.863					8.57	77.7461						11.2	42.8122					8.57	50.5868						7.7	55.8217
	8.6	124.186					8.5	65.0294					12	118.692					8.6	78.679						11.23	44.5744					8.6	50.535						7.73	55.6662
	8.63	124.601					8.53	65.5063					12.03	119.418					8.63	79.612						11.27	46.4403					8.63	50.4313						7.77	55.4589
	8.67	125.016					8.57	66.0427					12.07	120.04					8.67	80.5449						11.3	48.5136					8.67	50.3276						7.8	55.2515
	8.7	125.534					8.6	66.5196					12.1	120.558					8.7	81.3742						11.33	50.5868					8.7	50.2758						7.83	55.0961
	8.73	126.052					8.63	66.9368					12.13	121.077					8.73	82.3072						11.37	52.5563					8.73	50.224						7.87	54.8887
	8.77	126.467					8.67	67.2944					12.17	121.698					8.77	83.1365						11.4	54.6296					8.77	50.1203						7.9	54.6296
FCCP/ 8.8 min	8.8	126.882					8.7	67.7117					12.2	122.32					8.8	83.9658						11.43	56.8065					8.8	50.1721						7.93	54.4223
	8.83	127.193					8.73	68.1289					12.23	122.942					8.83	84.6914						11.47	58.8797					8.83	50.2758						7.97	54.2149
	8.87	127.504					8.77	68.5461					12.27	123.668					8.87	85.5207						11.5	60.9529					8.87	50.4313						8	53.9558
	8.9	127.918					8.8	68.9633					12.3	124.29					8.9	86.1427						11.53	63.0262					8.9	50.4831						8.03	53.7485
	8.93	128.229					8.83	69.3807					12.33	124.808					8.93	86.7646						11.57	64.9957					8.93	50.535						8.07	53.5411
	8.97	128.644					8.87	69.7382					12.37	125.327					8.97	87.4903						11.6	66.8616					8.97	50.6386						8.1	53.3856
	9	129.059					8.9	70.0958					12.4	125.845					9	88.2159						11.63	68.7275					9	50.7423						8.13	53.2301
	9.03	129.369					8.93	70.5131					12.43	126.26					9.03	88.8379						11.67	70.5934					9.03	50.8459						8.17	53.1265
	9.07	129.784					8.97	70.8707					12.47	126.882					9.07	89.3562						11.7	72.4593					9.07	50.9496						8.2	52.971
	9.1	130.095					9	71.3476					12.5	127.296					9.1	89.9781						11.73	74.3253					9.1	51.0014						8.23	52.7637
	9.13	130.406					9.03	71.7648					12.53	127.711					9.13	90.4964						11.77	75.8802					9.13	51.0533						8.27	52.5563
	9.17	130.821					9.07	72.1821					12.57	128.022					9.17	91.0147						11.8	77.4351					9.17	51.0533						8.3	52.4527
	9.2	131.235					9.1	72.5397					12.6	128.333					9.2	91.533						11.83	78.5754					9.2	51.1569						8.33	52.4009
	9.23	130.924					9.13	72.8377					12.63	128.748					9.23	92.0514						11.87	79.5083					9.23	51.3124						8.37	52.2972
	9.27	128.644					9.17	73.0762					12.67	129.162					9.27	92.5697						11.9	80.3376					9.27	51.4679						8.4	52.1935
	9.3	124.394					9.2	73.3146					12.7	129.577					9.3	93.088						11.93	81.2706					9.3	51.6234						8.43	52.0899
	9.33	119.418					9.23	73.553					12.73	129.888					9.33	93.6063						11.97	81.9962					9.33	51.7789						8.47	51.9862
	9.37	114.442					9.27	73.7914					12.77	130.199					9.37	94.1246						12	82.7218					9.37	51.9862						8.5	51.9344
	9.4	109.57					9.3	74.0299					12.8	130.613					9.4	94.6429						12.03	83.4475					9.4	52.1417						8.53	51.8307
	9.43	105.113					9.33	74.3278					12.83	130.924					9.43	95.0575						12.07	84.0694					9.43	52.2454						8.57	51.7271
	9.47	101.07					9.37	74.5662					12.87	131.235					9.47	95.4722						12.1	84.7951					9.47	52.2972						8.6	51.6234
	9.5	97.3381					9.4	74.9239					12.9	131.443					9.5	95.9905						12.13	85.5207					9.5	52.4009						8.63	51.5197
	9.53	94.2282					9.43	75.222					12.93	131.65					9.53	96.4051						12.17	86.1427					9.53	52.5563						8.67	51.3642
	9.57	91.533					9.47	75.4604					12.97	131.961					9.57	96.8198						12.2	86.8683					9.57	52.7637						8.7	51.3642
	9.6	89.2525					9.5	75.7583					13	132.272				TTFA/ 9.6 min	9.6	97.2344						12.23	87.3866				TTFA/ 9.6 min	9.6	52.9192						8.73	51.2087
	9.63	87.3866					9.53	76.0564					13.03	132.583					9.63	97.6491						12.27	88.0086					9.63	52.971						8.77	51.0533
	9.67	86.039					9.57	76.2948					13.07	132.998					9.67	98.0637						12.3	88.7342					9.67	53.0228						8.8	50.8978
	9.7	85.106					9.6	76.5332					13.1	133.309					9.7	98.4784						12.33	89.2525					9.7	53.0228						8.83	50.7941
	9.73	84.5877					9.63	76.7717					13.13	133.62					9.73	98.893						12.37	89.8745					9.73	53.0747						8.87	50.6904
	9.77	84.3804					9.67	77.0697					13.17	133.827					9.77	99.204						12.4	90.4964					9.77	53.1265					ADP 9 min	8.9	50.6904
	9.8	84.5877					9.7	77.3081					13.2	134.034					9.8	99.515						12.43	91.0147					9.8	52.971						8.93	50.6904
	9.83	85.2097					9.73	77.5466					13.23	134.242					9.83	99.826						12.47	91.6367					9.83	51.8825						8.97	50.5868
	9.87	86.35					9.77	77.8445					13.27	134.345					9.87	99.3077						12.5	92.2587					9.87	50.224						9	50.535
	9.9	87.8012					9.8	78.0829					13.3	134.553					9.9	98.4784						12.53	92.8806					9.9	48.3062						9.03	50.5868
	9.93	89.5635					9.83	78.2618					13.33	134.76					9.93	97.2344						12.57	93.399					9.93	46.3885						9.07	50.5868
	9.97	91.7404					9.87	78.4406					13.37	134.76					9.97	95.8868						12.6	94.0209					9.97	44.4708						9.1	50.5868
	10	94.2282					9.9	78.6194					13.4	134.863					10	94.4356						12.63	94.6429					10	42.6567						9.13	50.4313
	10.03	97.1308					9.93	78.8578					13.43	134.863					10.03	93.1916						12.67	95.2649					10.03	40.9463						9.17	50.3276
	10.07	100.344					9.97	79.0366					13.47	134.863					10.07	92.0514						12.7	95.7832					10.07	39.3395						9.2	50.1203
	10.1	103.972					10	79.2155					13.5	134.863					10.1	90.9111						12.73	96.3015					10.1	37.8883						9.23	49.8093
	10.13	107.912					10.03	79.3943					13.53	135.071					10.13	89.6671						12.77	96.8198					10.13	36.5925						9.27	49.4465
	10.17	112.058					10.07	79.6327					13.57	135.278					10.17	88.5269						12.8	97.4418					10.17	35.4522						9.3	49.0319
	10.2	116.619					10.1	79.9308					13.6	135.486					10.2	87.1793						12.83	98.0637					10.2	34.4156						9.33	48.6172
	10.23	121.491					10.13	80.1692					13.63	135.589					10.23	85.9353						12.87	98.582					10.23	33.379						9.37	48.2544
	10.27	126.571					10.17	80.5268					13.67	135.693					10.27	84.4841						12.9	99.1003					10.27	32.3942						9.4	47.8916
	10.3	131.961					10.2	80.8845					13.7	135.797					10.3	83.0328						12.93	99.6186					10.3	31.4612						9.43	47.6843
	10.33	137.559					10.23	81.1824					13.73	135.9					10.33	81.5816						12.97	100.033					10.33	30.632						9.47	47.5288
	10.37	143.364					10.27	81.4209					13.77	136.107					10.37	80.0266						13	100.552					10.37	29.8545						9.5	47.4769
	10.4	149.48					10.3	81.5998					13.8	136.315					10.4	78.4717						13.03	101.174					10.4	29.1807						9.53	47.4251
	10.43	156.011					10.33	81.7785					13.83	136.522					10.43	76.8131						13.07	101.692					10.43	28.5069						9.57	47.3733
	10.47	162.645					10.37	82.017					13.87	136.626					10.47	75.2582						13.1	102.21					10.47	27.9886						9.6	47.3733
	10.5	169.383					10.4	82.2554					13.9	136.729					10.5	73.5996						13.13	102.625					10.5	27.5221						9.63	47.4769
	10.53	176.535					10.43	82.4938					13.93	136.833					10.53	71.941						13.17	103.143					10.53	27.2111						9.67	47.6843
	10.57	182.962					10.47	82.6726					13.97	136.833					10.57	70.2825						13.2	103.661					10.57	27.0038						9.7	47.8916
	10.6	187.627					10.5	82.911					14	136.937					10.6	68.7275						13.23	104.18					10.6	26.9001						9.73	48.1507
	10.63	190.011					10.53	83.0898					14.03	136.937					10.63	67.1726						13.27	104.594					10.63	26.9001						9.77	48.4099
	10.67	191.359					10.57	83.2686					14.07	137.144					10.67	65.6177						13.3	105.009					10.67	27.0038						9.8	48.7727
	10.7	192.188					10.6	83.4475					14.1	137.351					10.7	64.0628						13.33	105.424					10.7	27.263						9.83	49.1874
	10.73	192.707					10.63	83.5667					14.13	137.559					10.73	62.6115						13.37	105.735					10.73	27.6258						9.87	49.4983
	10.77	193.225					10.67	83.6859					14.17	137.766					10.77	61.1602						13.4	105.942					10.77	27.9886						9.9	49.7575
	10.8	193.64					10.7	83.8647					14.2	137.973					10.8	59.709						13.43	106.253					10.8	28.5069						9.93	50.224
	10.83	193.951					10.73	84.1031					14.23	138.077					10.83	58.4651						13.47	106.668					10.83	29.1289						9.97	50.6386
	10.87	194.262					10.77	84.3416					14.27	138.181					10.87	57.3248						13.5	107.082					10.87	29.9063						10	51.1051
	10.9	194.572					10.8	84.58					14.3	138.284					10.9	56.2882						13.53	107.497					10.9	30.7356						10.03	51.7271
	10.93	194.883					10.83	84.7588					14.33	138.492					10.93	55.4589						13.57	107.808					10.93	31.7204						10.07	52.2972
	10.97	195.195					10.87	84.9376					14.37	138.595					10.97	54.7332						13.6	108.119					10.97	32.8088						10.1	52.971
	11	195.402					10.9	85.1165					14.4	138.699					11	54.2149						13.63	108.43					11	34.0528						10.13	53.593
	11.03	195.609					10.93	85.2356					14.43	138.803					11.03	53.8003						13.67	108.741					11.03	35.3485						10.17	54.1113
	11.07	195.816					10.97	85.4741					14.47	138.906					11.07	53.3856						13.7	109.156					11.07	36.748						10.2	54.6814
	11.1	196.024					11	85.7125				TTFA/ 12.27 min	14.5	139.114					11.1	53.282						13.73	109.466					11.1	38.3547						10.23	55.407
	11.13	196.231					11.03	85.8913					14.53	139.217					11.13	53.282						13.77	109.778					11.13	39.7542						10.27	56.1327
	11.17	196.335					11.07	86.0701					14.57	139.321					11.17	53.4893						13.8	110.088					11.17	40.3761						10.3	56.8583
	11.2	196.438					11.1	86.2489					14.6	139.425					11.2	52.971						13.83	110.399					11.2	40.5316						10.33	57.5839
	11.23	196.646					11.13	86.4277					14.63	139.528					11.23	52.2454						13.87	110.814					11.23	40.3761						10.37	58.2577
	11.27	196.646					11.17	86.4874					14.67	139.632					11.27	51.3124						13.9	111.229					11.27	40.117						10.4	58.8797
	11.3	196.749					11.2	86.5469					14.7	139.736					11.3	50.2758						13.93	111.54					11.3	39.8578						10.43	59.5535
	11.33	196.749					11.23	86.6662					14.73	139.736					11.33	49.4465						13.97	111.851					11.33	39.5987						10.47	60.0718
	11.37	196.853					11.27	86.7258					14.77	139.839					11.37	48.7209						14	112.162					11.37	39.3913						10.5	60.6938
	11.4	197.06					11.3	86.845					14.8	139.839					11.4	48.0989						14.03	112.473					11.4	39.2359						10.53	61.1084
	11.43	197.164					11.33	86.9642					14.83	139.839					11.43	47.7879						14.07	112.68					11.43	39.184						10.57	61.3676
	11.47	197.268					11.37	87.143					14.87	139.839					11.47	47.4769						14.1	112.887					11.47	39.1322						10.6	61.4712
	11.5	197.268					11.4	87.2622					14.9	140.047					11.5	47.166						14.13	113.198					11.5	39.0804						10.63	61.5231
	11.53	197.268					11.43	87.4411					14.93	139.425					11.53	46.9586						14.17	113.613					11.53	39.0285						10.67	61.5749
	11.57	197.475					11.47	87.5602					14.97	138.181					11.57	46.6476						14.2	113.924					11.57	38.9767						10.7	61.5749
	11.6	197.682					11.5	87.739					15	136.315					11.6	46.4403						14.23	114.131					11.6	38.9249						10.73	61.5231
Dith/ 11.6 min	11.63	197.786					11.53	87.9179					15.03	134.345					11.63	46.3367						14.27	114.442					11.63	38.7694						10.77	61.4712
	11.67	197.993					11.57	88.0967					15.07	132.376					11.67	46.1293						14.3	114.65					11.67	38.5102						10.8	61.3676
	11.7	197.993					11.6	88.2159					15.1	130.406					11.7	45.922						14.33	114.857					11.7	38.2511						10.83	61.2639
	11.73	198.201					11.63	88.3351					15.13	128.54					11.73	45.7147						14.37	115.168					11.73	38.0437						10.87	61.1602
						CHC/ 11.7 min	11.67	88.4543					15.17	126.778					11.77	45.5074						14.4	115.375					11.77	37.8883						10.9	61.1602
							11.7	88.5735					15.2	125.016					11.8	45.3						14.43	115.582					11.8	37.6809						10.93	61.1602
							11.73	88.6927					15.23	123.15					11.83	45.1964						14.47	115.79					11.83	37.4736						10.97	61.1602
							11.77	88.8715					15.27	121.18					11.87	45.0927						14.5	115.997					11.87	37.2663						11	61.1602
							11.8	88.9311					15.3	119.314					11.9	44.9891						14.53	116.308					11.9	37.0071						11.03	61.2121
							11.83	89.1099					15.33	117.448					11.93	44.9891						14.57	116.516					11.93	36.6961						11.07	61.1602
							11.87	89.3483					15.37	115.479					11.97	44.8854						14.6	116.723					11.97	36.3333						11.1	61.0566
							11.9	89.5868					15.4	113.509					12	44.7817						14.63	116.826					12	36.0223						11.13	61.0048
							11.93	89.8252					15.43	111.436					12.03	44.5744						14.67	117.034					12.03	35.7632						11.17	60.9011
							11.97	90.0041					15.47	109.466					12.07	44.3671						14.7	117.034					12.07	35.504						11.2	60.7456
							12	90.1829					15.5	107.393					12.1	44.2634						14.73	117.137					12.1	35.2967						11.23	60.6419
							12.03	90.302					15.53	105.32					12.13	44.0561						14.77	117.137					12.13	35.0894						11.27	60.5901
							12.07	90.3617					15.57	103.35					12.17	43.8488						14.8	117.345					12.17	34.9339						11.3	60.5383
							12.1	90.5405					15.6	101.277					12.2	43.7451						14.83	117.552					12.2	34.7266						11.33	60.4346
							12.13	90.6597					15.63	99.204					12.23	43.6415						14.87	117.759					12.23	34.5193						11.37	60.331
							12.17	90.7194					15.67	97.1308					12.27	43.4341						14.9	117.863					12.27	34.3119						11.4	60.2791
							12.2	90.8385					15.7	95.2649					12.3	43.3305						14.93	117.967					12.3	34.1564						11.43	60.2791
							12.23	91.0173					15.73	93.399					12.33	43.2268						14.97	118.07					12.33	34.001						11.47	60.3828
							12.27	91.0769					15.77	91.4294					12.37	43.1232					TTFA/ 15 min	15	118.174					12.37	33.7936						11.5	60.4346
							12.3	90.302					15.8	89.5635					12.4	43.0195						15.03	118.381					12.4	33.6381						11.53	60.5383
							12.33	88.8715					15.83	87.9049					12.43	43.0195						15.07	118.485					12.43	33.4826						11.57	60.6938
							12.37	87.2622					15.87	86.35					12.47	42.9158						15.1	118.796					12.47	33.2753						11.6	60.7974
							12.4	85.5932					15.9	84.8987					12.5	42.8122						15.13	119.003					12.5	33.1198						11.63	60.9011
							12.43	83.9244					15.93	83.5511					12.53	42.7085						15.17	119.211					12.53	33.068						11.67	60.9011
							12.47	82.3746					15.97	82.3072					12.57	42.6049						15.2	119.418					12.57	33.0162						11.7	60.9011
							12.5	80.8845					16	81.2706					12.6	42.6049						15.23	119.211					12.6	33.0162						11.73	60.9011
							12.53	79.5135					16.03	80.3376					12.63	42.5012						15.27	118.278					12.63	33.0162						11.77	60.8493
							12.57	78.2618					16.07	79.7156					12.67	42.3975						15.3	117.137					12.67	33.0162						11.8	60.8493
							12.6	77.1292					16.1	79.1973					12.7	42.3975						15.33	115.997					12.7	33.068						11.83	60.8493
							12.63	76.1757					16.13	78.8864					12.73	42.2939						15.37	114.857					12.73	33.1717						11.87	60.7456
							12.67	75.3411					16.17	78.7827					12.77	42.3975						15.4	113.82					12.77	33.2753						11.9	60.6938
							12.7	74.6855					16.2	78.8864					12.8	42.3975						15.43	112.68					12.8	33.379						11.93	60.5901
							12.73	74.149					16.23	79.4047					12.83	42.3975						15.47	111.747					12.83	33.5345						11.97	60.5901
							12.77	73.7318					16.27	79.301					12.87	42.2939						15.5	110.814					12.87	33.6381						12	60.5901
							12.8	73.3146					16.3	78.679					12.9	42.1902						15.53	109.881					12.9	33.8455						12.03	60.5383
							12.83	73.0165					16.33	77.5388					12.93	42.1902						15.57	108.948					12.93	34.001						12.07	60.5383
							12.87	72.7781					16.37	76.5021				CHC/ 12.97 min	12.97	42.1902						15.6	107.912				CHC/ 12.97 min	12.97	34.1046						12.1	60.4864
							12.9	72.5993					16.4	75.5692					13	42.1902						15.63	106.771					13	34.1046						12.13	60.3828
							12.93	72.5993					16.43	74.6362					13.03	42.0865						15.67	105.424					13.03	34.1046						12.17	60.331
							12.97	72.7185					16.47	73.9106					13.07	41.9829						15.7	104.076					13.07	34.1564						12.2	60.1236
							13	72.8974					16.5	73.2886					13.1	41.8792						15.73	102.521					13.1	34.2601						12.23	60.02
							13.03	73.255					16.53	72.7703					13.13	41.7756						15.77	100.966					13.13	34.0528						12.27	59.9163
							13.07	73.6722					16.57	72.3557					13.17	41.8792						15.8	99.3077					13.17	32.4979						12.3	59.8126
							13.1	74.0894					16.6	71.941					13.2	41.2573						15.83	97.4418					13.2	29.8545						12.33	59.8126
							13.13	74.6855					16.63	71.6301					13.23	39.3913						15.87	95.5758					13.23	26.7965						12.37	59.8645
							13.17	75.4604					16.67	71.3191					13.27	36.6961						15.9	93.7099					13.27	23.6348						12.4	59.8126
							13.2	76.2948					16.7	71.1117					13.3	33.5863						15.93	91.6367					13.3	20.6805						12.43	59.7608
							13.23	77.3081					16.73	70.8008					13.33	30.4765						15.97	89.6671					13.33	17.8816						12.47	59.6572
							13.27	78.381					16.77	70.4898					13.37	27.4703						16	87.5939					13.37	15.3419						12.5	59.5017
							13.3	79.6327					16.8	70.1788					13.4	24.6714						16.03	85.417					13.4	13.0613						12.53	59.4498
							13.33	80.944					16.83	69.9715					13.43	21.9762						16.07	83.2401					13.43	10.9881						12.57	59.3462
							13.37	82.2554					16.87	69.8678					13.47	19.4884						16.1	81.0632					13.47	9.0704						12.6	59.2425
							13.4	83.6263					16.9	69.6605					13.5	17.2078						16.13	78.8864					13.5	7.3081						12.63	59.2425
							13.43	85.176					16.93	69.4532					13.53	15.1346						16.17	76.9168					13.53	5.7532						12.67	59.1907
							13.47	86.7258					16.97	69.3495					13.57	13.2687						16.2	75.0509					13.57	4.4056						12.7	59.087
							13.5	88.4543					17	69.2458					13.6	11.6101						16.23	73.0813					13.6	3.2653						12.73	58.9834
							13.53	90.1829					17.03	69.1422					13.63	10.1588						16.27	71.1117					13.63	2.3324						12.77	58.8279
							13.57	92.1499					17.07	69.0385					13.67	8.8112						16.3	69.3495					13.67	1.5549						12.8	58.8279
							13.6	93.9976					17.1	68.9349					13.7	7.6709						16.33	67.5873					13.7	0.933						12.83	58.8279
							13.63	95.1301					17.13	68.6239					13.73	6.6343						16.4	66.0323					13.73	0.4665						12.87	58.8797
							13.67	95.607					17.17	68.5202					13.77	5.9087						16.43	64.6847					13.77	0.1555						12.9	58.9315
							13.7	95.7858					17.2	68.4165					13.8	5.3904						16.47	63.5445					13.8	0						12.93	58.9315
							13.73	95.8454					17.23	68.3129					13.83	4.8721						16.5	62.5078					13.83	0						12.97	58.8797
							13.77	95.8454					17.27	68.2092					13.87	4.5611						16.53	61.6786					13.87	0.311						13	58.8279
							13.8	95.7858					17.3	68.1056					13.9	4.5611						16.57	60.9529					13.9	0.7256						13.03	58.8279
							13.83	95.6666					17.33	67.8982					13.93	4.6648						16.6	59.9163					13.93	1.2958						13.07	58.8797
							13.87	95.6666					17.37	67.7946					13.97	5.0794						16.63	58.3614					13.97	2.0732						13.1	58.7242
							13.9	95.6666					17.4	67.6909					14	5.7014						16.67	56.8065					14	3.0062						13.13	57.7394
							13.93	95.7261					17.43	67.5873					14.03	6.427						16.7	55.2515					14.03	4.2501					TTFA 13 min	13.17	56.1327
							13.97	95.7858					17.47	67.5873					14.07	7.36						16.73	53.8003					14.07	5.6495						13.2	54.2149
							14	95.7858					17.5	67.5873					14.1	8.5002						16.77	52.5563					14.1	7.1526						13.23	52.2972
							14.03	95.7858					17.53	67.5873					14.13	9.8478						16.8	51.5197					14.13	8.8112						13.27	50.535
							14.07	95.8454					17.57	67.5873					14.17	11.1954						16.83	50.4831					14.17	10.6771						13.3	48.9282
							14.1	95.9049					17.6	67.5873					14.2	12.6467						16.87	49.7575					14.2	12.6467						13.33	47.3733
							14.13	95.9049					17.63	67.5873					14.23	14.3053						16.9	49.2392					14.23	14.8754						13.37	45.9738
							14.17	95.9646					17.67	67.4836					14.27	16.2748						16.93	48.8245					14.27	17.2078						13.4	44.6781
							14.2	96.0242					17.7	67.4836					14.3	18.2444						16.97	48.4099					14.3	19.592						13.43	43.5378
							14.23	96.1433					17.73	67.4836					14.33	20.4213						17	48.2026					14.33	22.1317						13.47	42.553
							14.27	96.2626					17.77	67.4836					14.37	22.9092						17.03	47.9952					14.37	24.8269						13.5	41.5682
							14.3	96.3819					17.8	67.4836					14.4	25.5007						17.07	47.7879					14.4	27.7294						13.53	40.6353
							14.33	96.4414					17.83	67.4836					14.43	28.4032						17.1	47.5806					14.43	30.8393						13.57	39.7542
							14.37	96.4414					17.87	67.4836					14.47	31.4094						17.13	47.3733					14.47	33.7936						13.6	38.873
							14.4	96.4414					17.9	67.4836					14.5	34.6229						17.17	47.166					14.5	35.504						13.63	38.0437
							14.43	96.3819					17.93	67.3799					14.53	37.2145						17.2	46.9586					14.53	36.0742						13.67	37.3699
							14.47	96.3819					17.97	67.3799					14.57	38.7694						17.23	46.7513					14.57	36.126						13.7	36.8516
							14.5	96.3222					18	67.3799					14.6	39.184						17.27	46.6476					14.6	35.9187						13.73	36.4888
							14.53	96.3819					18.03	67.4836					14.63	39.2877						17.3	46.4403					14.63	35.7114						13.77	36.2297
							14.57	96.4414					18.07	67.4836					14.67	39.184						17.33	46.3367					14.67	35.4522						13.8	36.126
							14.6	96.4414					18.1	67.4836					14.7	38.9767						17.37	46.1293					14.7	35.2449						13.83	36.0223
							14.63	96.501					18.13	67.4836					14.73	38.873						17.4	46.0257					14.73	35.0376						13.87	36.0742
							14.67	96.501					18.17	67.3799					14.77	38.5621						17.43	45.8184					14.77	34.8821						13.9	36.1778
							14.7	96.501					18.2	67.3799					14.8	38.3547						17.47	45.5074					14.8	34.7266						13.93	36.3333
							14.73	96.4414					18.23	67.3799					14.83	38.2511						17.5	45.4037					14.83	34.5193						13.97	36.6961
							14.77	96.4414					18.27	67.4836					14.87	38.0437						17.53	45.3					14.87	34.3638						14	37.1108
							14.8	96.3819				FCCP/ 15.5 min	18.3	67.5873					14.9	37.9401						17.57	45.1964					14.9	34.1564						14.03	37.6291
							14.83	96.3222					18.33	67.5873					14.93	37.9401						17.6	44.9891					14.93	34.0528						14.07	38.1992
							14.87	96.2626					18.37	67.5873					14.97	37.9401						17.63	44.7817					14.97	33.8973						14.1	38.873
						FCCP/ 15 min	14.9	96.2626					18.4	67.5873					15	37.9401						17.67	44.6781					15	33.7418						14.13	39.6505
							14.93	96.203					18.43	67.5873					15.03	37.8364						17.7	44.3671					15.03	33.5863						14.17	40.5316
							14.97	96.1433					18.47	67.6909					15.07	37.7328						17.73	44.2634					15.07	33.379						14.2	41.4646
							15	96.203					18.5	67.5873					15.1	37.6291						17.77	44.2634					15.1	33.1198						14.23	42.5012
							15.03	96.203					18.53	67.4836					15.13	37.5254						17.8	44.1598					15.13	32.9125						14.27	43.6415
							15.07	96.1433					18.57	67.3799					15.17	37.3181						17.83	44.1598					15.17	32.6015						14.3	44.9891
							15.1	96.1433					18.6	67.2763					15.2	37.1108						17.87	44.0561					15.2	32.3424						14.33	46.3367
							15.13	96.0838					18.63	67.2763					15.23	36.9035						17.9	44.0561					15.23	32.0314						14.37	47.8916
							15.17	96.0242					18.67	67.1726					15.27	36.6961						17.93	43.9524					15.27	31.6686						14.4	49.602
							15.2	95.9049					18.7	67.1726					15.3	36.5925						17.97	43.9524					15.3	31.3576						14.43	51.1569
							15.23	94.9513					18.73	67.0689					15.33	36.4888						18	43.9524					15.33	31.0984						14.47	51.9344
							15.27	91.4346					18.77	67.0689					15.37	36.3852						18.03	43.9524					15.37	30.8911						14.5	52.0899
							15.3	86.0701					18.8	67.0689					15.4	36.3852						18.07	43.9524					15.4	30.7356						14.53	51.8825
							15.33	80.1096					18.83	67.0689					15.43	36.3852						18.1	43.9524					15.43	30.4765						14.57	51.7271
							15.37	74.0894					18.87	67.0689					15.47	36.2815						18.13	43.8488					15.47	30.321						14.6	51.5716
							15.4	68.3077					18.9	66.9653					15.5	36.2815						18.17	43.8488					15.5	30.1655						14.63	51.4161
							15.43	62.9432					18.93	66.9653					15.53	36.0742						18.2	43.8488					15.53	29.9582						14.67	51.2087
							15.47	57.996					18.97	66.9653					15.57	35.9705						18.23	43.7451					15.57	29.7508						14.7	51.0014
							15.5	53.5256					19	66.9653					15.6	35.8669						18.27	43.7451					15.6	29.5953						14.73	50.7941
							15.53	49.5917					19.03	65.7214					15.63	35.7632						18.3	43.7451					15.63	29.4917						14.77	50.5868
							15.57	46.1345					19.07	61.5749					15.67	35.5559						18.33	43.7451					15.67	29.388						14.8	50.4831
							15.6	43.0351					19.1	55.8735					15.7	35.4522						18.37	43.7451					15.7	29.2844						14.83	50.3276
							15.63	40.4124					19.13	49.7575					15.73	35.3485						18.4	43.7451					15.73	29.1807						14.87	50.1721
							15.67	38.1475					19.17	43.6415					15.77	35.2449						18.43	43.7451					15.77	29.1289						14.9	50.0685
							15.7	36.2401					19.2	37.8364					15.8	35.2449						18.47	43.7451					15.8	29.0252						14.93	49.8612
							15.73	34.6903					19.23	32.446					15.83	35.1412						18.5	43.8488					15.83	28.9734						14.97	49.6538
							15.77	33.5578					19.27	27.4703					15.87	35.0376						18.53	43.8488					15.87	29.0252						15	49.4465
							15.8	32.7829					19.3	23.0128					15.9	34.9339						18.57	43.7451					15.9	29.0252						15.03	49.3428
							15.83	32.3657					19.33	19.0737					15.93	34.9339						18.6	43.7451					15.93	29.0252						15.07	49.2392
							15.87	32.3657					19.37	15.5492					15.97	34.8302						18.63	43.7451					15.97	28.9734						15.1	49.1355
							15.9	32.7829					19.4	12.6467					16	34.7266						18.67	43.7451					16	28.9734						15.13	49.1355
							15.93	33.5578					19.43	10.1588					16.03	34.7266						18.7	43.7451					16.03	28.9215						15.17	49.1355
							15.97	34.7499					19.47	7.9819					16.07	34.7266						18.73	43.6415					16.07	28.9215						15.2	49.1355
							16	36.1804					19.5	6.3233					16.1	34.5193						18.77	43.5378					16.1	28.8697						15.23	49.0837
							16.03	37.9686					19.53	5.0794					16.13	34.4156						18.8	43.5378					16.13	28.8179						15.27	49.0319
							16.07	40.1144					19.57	4.3538					16.17	34.4156						18.83	43.5378					16.17	28.8179						15.3	49.0837
							16.1	42.5582					19.6	3.9391					16.2	34.3119						18.87	43.4341					16.2	28.8697						15.33	49.0319
							16.13	45.3597					19.63	3.9391					16.23	34.3119						18.9	43.4341					16.23	28.9215						15.37	48.98
							16.17	48.3995					19.67	4.3538					16.27	34.3119						18.93	43.3305					16.27	28.9734						15.4	48.98
							16.2	51.8566					19.7	5.0794					16.3	34.4156						18.97	43.3305					16.3	29.0252						15.43	48.9282
							16.23	55.6118					19.73	6.2197					16.33	34.4156					AZD3965/ 19 min	19	43.2268					16.33	29.077						15.47	48.9282
							16.27	59.6053					19.77	7.7746					16.37	34.5193						19.03	43.2268					16.37	29.1289						15.5	48.9282
							16.3	63.9566					19.8	9.8478					16.4	34.6229						19.07	43.1232					16.4	29.1289						15.53	48.8245
							16.33	68.6654					19.83	12.1284					16.43	34.6229						19.1	43.0195					16.43	29.0252						15.57	48.8245
							16.37	73.6125					19.87	14.7199					16.47	34.6229						19.13	42.8122					16.47	28.9734						15.6	48.8245
							16.4	78.9175					19.9	17.8298					16.5	34.6229						19.17	41.8792					16.5	28.8697						15.63	48.8764
							16.43	84.4607					19.93	21.2506					16.53	34.5193						19.2	39.7023					16.53	28.8179						15.67	48.8245
							16.47	90.2425					19.97	24.9824				FCCP/ 16.57 min	16.57	34.5193						19.23	36.7998				FCCP/ 16.57 min	16.57	28.766						15.7	48.8245
							16.5	96.3222					20	29.0252					16.6	34.4156						19.27	33.7936					16.6	28.7142						15.73	48.8245
							16.53	102.64					20.03	33.4826					16.63	34.3119						19.3	30.8911					16.63	28.6624						15.77	48.8764
							16.57	108.303					20.07	38.2511					16.67	34.3119						19.33	28.0922					16.67	28.6624						15.8	48.8764
							16.6	111.343					20.1	43.2268					16.7	34.3119						19.37	25.2934					16.7	28.6624						15.83	48.7727
							16.63	112.416					20.13	48.5136					16.73	34.2083						19.4	22.8055					16.73	28.6106						15.87	48.7727
							16.67	112.535					20.17	54.2149					16.77	34.2083						19.43	20.4213					16.77	28.4032						15.9	48.7209
							16.7	112.177					20.2	60.1236					16.8	34.3119						19.47	18.0371					16.8	26.952						15.93	48.7209
							16.73	111.76					20.23	66.447					16.83	33.8973						19.5	15.9639					16.83	23.1683						15.97	48.7209
							16.77	111.224					20.27	73.0813					16.87	31.3058						19.53	13.8906					16.87	18.2962						16	48.7727
							16.8	110.627					20.3	79.923					16.9	26.2263						19.57	11.9211					16.9	13.1132						16.03	48.7727
							16.83	110.151					20.33	86.9719					16.93	20.1103						19.6	10.1588					16.93	7.9819						16.07	48.669
							16.87	109.614					20.37	93.088					16.97	13.8906						19.63	8.6039					16.97	3.1617						16.1	48.6172
							16.9	109.137					20.4	96.3015					17	7.7746						19.67	7.2563					17	-1.3476						16.13	48.4617
							16.93	108.72					20.43	97.6491					17.03	1.9696						19.7	6.0124					17.03	-5.5977						16.17	48.4099
							16.97	108.243					20.47	98.0637					17.07	-3.4208						19.73	4.8721					17.07	-9.5369						16.2	48.3581
							17	107.826					20.5	98.1674					17.1	-8.3966						19.77	3.8355					17.1	-13.1132						16.23	48.3062
							17.03	107.349					20.53	98.0637					17.13	-12.854						19.8	3.0062					17.13	-16.3785						16.27	48.2544
							17.07	106.932					20.57	97.9601					17.17	-16.8968						19.83	2.3842					17.17	-19.281						16.3	48.2026
							17.1	106.574					20.6	97.8564					17.2	-20.525						19.87	1.7622					17.2	-21.8207						16.33	48.0989
							17.13	106.157					20.63	97.7527					17.23	-23.6348						19.9	1.4513					17.23	-24.0495						16.37	48.0471
							17.17	105.74					20.67	97.5454					17.27	-26.4337						19.93	1.2439					17.27	-25.9672						16.4	47.9952
							17.2	105.323					20.7	97.4418					17.3	-28.8179						19.97	1.3476					17.3	-27.5739						16.43	47.9952
							17.23	104.965					20.73	97.3381					17.33	-30.6838						20	1.5549					17.33	-28.9215						16.47	47.9434
							17.27	104.667					20.77	97.2344					17.37	-32.135						20.03	1.9696					17.37	-29.9063						16.5	47.9434
							17.3	104.369					20.8	97.0271					17.4	-33.2753						20.07	2.4879					17.4	-30.5801						16.53	47.8916
							17.33	104.071					20.83	96.9234					17.43	-33.8973						20.1	3.2135					17.43	-30.9429						16.57	47.8398
							17.37	103.713					20.87	96.8198					17.47	-34.1046						20.13	4.0428					17.47	-30.9948						16.6	47.6843
							17.4	103.356					20.9	96.6125					17.5	-33.8973						20.17	5.1831					17.5	-30.7356						16.63	47.6324
							17.43	102.998					20.93	96.4051					17.53	-33.379						20.2	6.5307					17.53	-30.1655						16.67	47.5806
							17.47	102.76					20.97	96.1978					17.57	-32.3424						20.23	8.0856					17.57	-29.2844						16.7	47.5806
							17.5	102.462					21	95.9905					17.6	-30.8911						20.27	9.7442					17.6	-27.9886						16.73	47.4769
							17.53	102.223					21.03	95.7832					17.63	-29.1289						20.3	11.6101					17.63	-26.3818						16.77	47.3733
							17.57	101.925					21.07	95.5758					17.67	-26.952						20.33	13.6833					17.67	-24.4123						16.8	47.3214
							17.6	101.687					21.1	95.3685					17.7	-24.3604						20.37	15.9639					17.7	-22.1835						16.83	47.2696
							17.63	101.329					21.13	95.1612					17.73	-21.4579						20.4	18.4517					17.73	-19.6438						16.87	47.1141
							17.67	100.971					21.17	94.9539					17.77	-18.2444						20.43	21.1469					17.77	-16.7932						16.9	47.0105
							17.7	100.673					21.2	94.7466					17.8	-14.6163						20.47	23.9458					17.8	-13.6833						16.93	46.9068
							17.73	100.375					21.23	94.5392					17.83	-10.6771						20.5	26.2263					17.83	-10.2107					FCCP 22 min	16.97	46.855
							17.77	100.077					21.27	94.3319					17.87	-6.3233						20.53	27.1593					17.87	-6.427						17	46.5958
							17.8	99.7793					21.3	94.1246					17.9	-1.5549						20.57	27.4703					17.9	-2.3324						17.03	44.8854
							17.83	99.3621					21.33	93.8136					17.93	3.4208						20.6	27.4703					17.93	2.0732						17.07	41.4646
							17.87	99.0641					21.37	93.6063					17.97	8.9149						20.63	27.4703					17.97	6.7898						17.1	37.4218
							17.9	98.7065					21.4	93.5026					18	14.7199						20.67	27.4703					18	11.8174						17.13	33.1198
							17.93	98.2892					21.43	93.2953					18.03	20.7323						20.7	27.3666					18.03	17.156						17.17	28.9734
							17.97	97.8123					21.47	93.1916					18.07	27.1593						20.73	27.263					18.07	22.7537						17.2	25.0861
							18	97.3355					21.5	92.9843					18.1	33.7936						20.77	27.263					18.1	28.5069						17.23	21.2506
							18.03	96.8586					21.53	92.8806					18.13	40.8426						20.8	27.3666					18.13	33.1717						17.27	17.7261
							18.07	96.4414					21.57	92.777					18.17	47.7879						20.83	27.3666					18.17	35.6595						17.3	14.6163
							18.1	96.0242					21.6	92.6733					18.2	52.66						20.87	27.263					18.2	36.7998						17.33	11.8692
							18.13	95.607					21.63	92.5697					18.23	54.9406						20.9	27.263					18.23	37.4736						17.37	9.2777
							18.17	95.1898					21.67	92.3623					18.27	56.0808						20.93	27.263					18.27	37.8364						17.4	6.9453
							18.2	94.7724					21.7	92.2587					18.3	56.4955						20.97	27.263					18.3	38.1474						17.43	4.8721
							18.23	94.2956					21.73	92.0514					18.33	56.7028						21	27.3666					18.33	38.3547						17.47	3.058
							18.27	93.938					21.77	91.844					18.37	56.8065						21.03	27.3666					18.37	38.5102						17.5	1.5549
dith							18.3	93.5803					21.8	91.6367					18.4	56.8065						21.07	27.3666					18.4	38.6139						17.53	0.4146
							18.33	93.2227					21.83	91.533					18.43	56.8065						21.1	27.3666					18.43	38.8212						17.57	-0.4665
							18.37	92.9247					21.87	91.4294					18.47	56.7028						21.13	27.3666					18.47	38.9767						17.6	-1.0884
							18.4	92.5671					21.9	91.2221					18.5	56.7028						21.17	27.3666					18.5	39.0804						17.63	-1.4513
							18.43	92.1499					21.93	91.2221					18.53	56.5991						21.2	27.263					18.53	39.2359						17.67	-1.6586
							18.47	91.7326					21.97	91.1184					18.57	56.4955						21.23	27.263					18.57	39.2877						17.7	-1.5549
							18.5	91.375					22	91.0147					18.6	56.2882						21.27	27.1593					18.6	39.2877						17.73	-1.1921
							18.53	91.0173					22.03	90.8074					18.63	56.1845						21.3	27.1593					18.63	39.2359						17.77	-0.5183
													22.07	90.7038					18.67	56.0808						21.33	27.0556					18.67	39.1322						17.8	0.4665
													22.1	90.4964					18.7	55.8735						21.37	26.952					18.7	38.9249						17.83	1.7622
													22.13	90.3928					18.73	55.5625						21.4	26.952					18.73	38.7175						17.87	3.3172
													22.17	90.2891					18.77	55.2515						21.43	26.952					18.77	38.5102						17.9	5.1312
													22.2	90.1855					18.8	55.1479						21.47	26.8483					18.8	38.2511						17.93	7.1008
													22.23	90.1855					18.83	54.9406						21.5	26.8483					18.83	37.9919						17.97	9.3814
													22.27	89.9781					18.87	54.7332						21.53	26.8483					18.87	37.7328						18	11.9211
													22.3	89.7708					18.9	54.5259						21.57	26.8483					18.9	37.4218						18.03	14.7199
													22.33	89.6671					18.93	54.3186						21.6	26.8483					18.93	37.1626						18.07	17.6743
													22.37	89.5635					18.97	54.2149						21.63	26.7447					18.97	36.9553						18.1	20.9396
													22.4	89.4598					19	54.0076						21.67	26.641					19	36.6961						18.13	24.4123
													22.43	89.3562					19.03	53.9039						21.7	26.641					19.03	36.437						18.17	28.0922
													22.47	89.2525					19.07	53.6966						21.73	26.5373					19.07	36.126						18.2	31.9277
													22.5	88.9415					19.1	53.4893						21.77	26.5373					19.1	35.9705						18.23	35.9705
													22.53	88.7342					19.13	53.282						21.8	26.4337					19.13	35.7632						18.27	40.2206
													22.57	88.4232					19.17	53.0747						21.83	26.33					19.17	35.6077						18.3	44.7299
													22.6	88.2159					19.2	52.971						21.87	26.33					19.2	35.4004						18.33	49.3947
													22.63	88.0086					19.23	52.8673						21.9	26.2263					19.23	35.2449						18.37	52.7637
													22.67	87.8012					19.27	52.7637						21.93	26.2263					19.27	35.0376						18.4	54.2668
													22.7	87.8012					19.3	52.66						21.97	26.2263					19.3	34.8821						18.43	54.8887
													22.73	91.533					19.33	52.5563						22	26.1227					19.33	34.7266						18.47	55.0442
																			19.37	52.4527						22.03	26.019					19.37	34.5193						18.5	55.0961
																			19.4	52.349						22.07	26.019					19.4	34.3119						18.53	55.0961
																			19.43	52.1417					FCCP/ 22 min	22.1	26.019					19.43	34.0528						18.57	55.0961
																			19.47	52.038						22.13	26.019					19.47	33.8455						18.6	55.0442
																			19.5	51.8307						22.17	26.019					19.5	33.7418						18.63	55.0961
																			19.53	51.6234						22.2	26.019					19.53	33.5345						18.67	55.1479
																			19.57	51.5197						22.23	26.1227					19.57	33.379						18.7	55.0961
																			19.6	51.3124						22.27	26.1227					19.6	33.2753						18.73	54.9406
																			19.63	51.2087						22.3	26.2263					19.63	33.2235						18.77	54.7851
																			19.67	51.0014						22.33	25.8117					19.67	33.2753						18.8	54.6814
																			19.7	51.0014						22.37	23.9458					19.7	33.3272						18.83	54.5777
																			19.73	50.8978						22.4	19.3847					19.73	33.3272						18.87	54.4741
																			19.77	50.8978						22.43	13.5796					19.77	33.379						18.9	54.2668
																			19.8	50.7941						22.47	7.5673					19.8	33.4826						18.93	54.1113
																			19.83	50.6904						22.5	1.6586					19.83	33.5345						18.97	53.9039
																			19.87	50.4831						22.53	-3.9391					19.87	33.5863						19	53.6448
																			19.9	50.3795						22.57	-9.2259					19.9	33.6381						19.03	53.4893
																			19.93	50.2758						22.6	-14.2016					19.93	33.6381						19.07	53.2301
																			19.97	50.1721						22.63	-18.8664					19.97	33.6381						19.1	53.0228
																			20	50.0685						22.67	-23.0128					20	33.5863						19.13	52.8673
																		Dith/ 20 min	20.03	49.8612						22.7	-26.952					20.03	33.5345						19.17	52.7118
																			20.07	49.6538						22.73	-30.3728					20.07	33.4826						19.2	52.6082
																			20.1	49.4465						22.77	-33.4826					20.1	33.4308						19.23	52.5045
																			20.13	49.2392						22.8	-36.1778				Dith/ 20 min	20.13	33.379						19.27	52.4009
																			20.17	49.0319						22.83	-38.4584					20.17	33.379						19.3	52.2972
																			20.2	48.9282						22.87	-40.3243					20.2	33.379						19.33	52.2972
																			20.23	48.7209						22.9	-41.8792					20.23	33.3272						19.37	52.2454
																			20.27	48.6172						22.93	-43.0195					20.27	33.2753						19.4	52.1935
																			20.3	48.4099						22.97	-43.7451					20.3	33.1198						19.43	52.1935
																			20.33	48.3062						23	-44.1598					20.33	33.0162						19.47	52.2454
																			20.37	48.0989						23.03	-44.1598					20.37	32.9125						19.5	52.2454
																										23.07	-43.7451												19.53	52.2454
																										23.1	-42.9158												19.57	52.1935
																										23.13	-41.7756												19.6	52.0899
																										23.17	-40.2206												19.63	52.038
																										23.2	-38.3547												19.67	51.9862
																										23.23	-35.9705												19.7	52.038
																										23.27	-33.2753												19.73	52.038
																										23.3	-30.2691												19.77	51.9344
																										23.33	-26.952												19.8	51.8307
																										23.37	-23.2202												19.83	51.7789
																										23.4	-19.0737												19.87	51.8307
																										23.43	-14.7199												19.9	51.8825
																										23.47	-9.9515												19.93	51.9344
																										23.5	-4.7684												19.97	51.9862
																										23.53	0.8293												20	51.9862
																										23.57	6.738												20.03	51.9344
																										23.6	13.0613												20.07	51.9344
																										23.63	19.6957												20.1	51.9344
																										23.67	26.1227												20.13	51.9344
																										23.7	31.3058												20.17	51.9344
																										23.73	33.69												20.2	51.8825
																										23.77	34.8302												20.23	51.8307
																										23.8	35.2449												20.27	51.7789
																										23.83	35.5559												20.3	51.7789
																										23.87	35.7632												20.33	51.7271
																										23.9	35.8669												20.37	51.5716
																										23.93	35.9705												20.4	51.4161
																										23.97	36.0742												20.43	51.2606
																										24	36.0742
																										24.03	36.0742
																										24.07	35.9705
																										24.1	35.9705
																										24.13	35.9705
																										24.17	35.8669
																										24.2	35.8669
																										24.23	35.8669
																										24.27	35.7632
																										24.3	35.6595
																										24.33	35.6595
																										24.37	35.5559
																										24.4	35.4522
																										24.43	35.4522
																										24.47	35.3485
																										24.5	35.3485
																										24.53	35.3485
																										24.57	35.3485
																										24.6	35.3485
																										24.63	35.3485
																										24.67	35.3485
																										24.7	35.2449
																										24.73	35.2449
																										24.77	35.2449
																										24.8	35.2449
																										24.83	35.1412
																										24.87	35.1412
																										24.9	35.1412
																										24.93	35.0376
																										24.97	35.0376
																										25	34.9339
																										25.03	34.8302
																										25.07	34.7266
																										25.1	34.7266
																										25.13	34.6229
																										25.17	34.5193
																										25.2	34.5193
																										25.23	34.5193
																										25.27	34.6229
																										25.3	34.7266
																										25.33	34.7266
																										25.37	34.7266
																										25.4	34.7266
																										25.43	34.8302
																										25.47	34.8302
																										25.5	34.9339
																										25.53	34.9339
																										25.57	34.9339
																										25.6	35.0376
																										25.63	35.0376
																										25.67	35.0376
																										25.7	35.0376
																										25.73	34.9339

## Sheet: Supplementary Figure 3f
	Control	Control + 13C3 Lac	TTFA	TTFA + 13C3 Lac	TTFA + 13C3 Lac High
Glycine	0.75	0.99	1.33	1.26	1.32
	1.25	0.61	1.06	1.02	1.68
		0.99		1.11	1.71
Leucine	0.77	0.97	1.27	1.31	1.47
	1.23	0.52	1.05	1.04	1.65
		1.26		1.05	1.47
Valine	0.63	0.91	1.57	1.24	0.68
	1.37	0.61	1.28	1.11	1.02
		0.94		0.86	0.93
Isoleucine	0.75	2.15	1.4	1.45	2.18
	1.25	0.62	1.33	1.21	2.61
		1.12		1.06	2.16
Proline	0.67	1.58	2.22	3.38	4.43
	1.33	1.25	2.72	3.34	4.68
		1.98		2.32	4.65
Serine	0.56	0.93	0.76	1.36	1.53
	1.44	0.42	0.8	0.97	1.78
		0.86		0.91	1.16
Lysine	0.68	1.47	0.79	1.41	0.78
	1.32	0.52		0.92	1.34
		1.32		0.96	1.51
Hydroxyproline	0.83	1.03	1.64	2.45	2.61
	1.17	1.33	1.32	2.27	3.19
		1.5		1.7	3.01
Glutamine	0.76	1.3	1.45	1.72	1.64
	1.24	0.7	1.29	1.09	1.36
		1.41		0.95	1.17
Threonine	0.82	0.93	0.78	0.75	0.94
	1.18	0.99		1.42	1.38
		0.84		0.87	1.34
Cysteine	0.72	2.65	4.05	5.87	4.73
	1.28	1.46	2.78	2.81	3.24
		3.09		2.88	8.52
Methionine		1			3.08
		0.31			3.48
		1.96			2.02

## Sheet: Supplementary Figure 4e
	fumarate							succinate							lactate						malate							aspartate							glutamate								2-HG
		m0	m1	m2	m3	m4			m0	m1	m2	m3	m4			m0	m1	m2	m3			m0	m1	m2	m3	m4			m0	m1	m2	m3	m4			m0	m1	m2	m3	m4	m5			m0	m1	m2	m3	m4	m5
raw data	03P_6h	0.5956	0.051349	0.1983	0.10696	0.047814	raw data	03P_6h	0.5533	0.060641	0.224207	0.094717	0.0671829	raw data	03P_6h	0.757	0.0005296	0.01331	0.229175	raw data	03P_6h	0.5341	0.076282	0.207226	0.134922	0.0475168	raw data	03P_6h	0.5837	0.086124	0.175696	0.108983	0.0454785	raw data	03P_6h	0.5315	0.04246	0.226665	0.08474	0.078978	0.0356811	raw data	03P_6h	0.5446	0.026075	0.2087	0.099356	0.083004	0.0382838
	04P_6h	0.5623	0.066274	0.1947	0.131062	0.045711		04P_6h	0.5875	0.078168	0.182371	0.093751	0.0582519		04P_6h	0.769	0.002566	0.013898	0.214565		04P_6h	0.5486	0.068208	0.203405	0.126106	0.0536818		04P_6h	0.5989	0.070023	0.17155	0.121768	0.037714		04P_6h	0.5378	0.044297	0.222296	0.08198	0.079285	0.0342977		04P_6h	0.5124	0.043475	0.22774	0.092959	0.080732	0.0426723
	05P_6h	0.5735	0.050831	0.212	0.119225	0.044511		05P_6h	0.5678	0.065754	0.194852	0.112391	0.0591795		05P_6h	0.7839	0.001077	0.012691	0.202378		05P_6h	0.5421	0.076618	0.202575	0.129471	0.0492493		05P_6h	0.6654	0.097153	0.193417	0.0409545	0.0030787		05P_6h	0.5404	0.043149	0.221614	0.08454	0.079729	0.0305186		05P_6h	0.5265	0.043759	0.22944	0.077888	0.088696	0.0336991
	08P_6h	0.5609	0.054318	0.1968	0.140153	0.047798		08P_6h	0.5114	0.085838	0.234561	0.111381	0.0567831		08P_6h	0.7884	0.001576	0.012758	0.197258		08P_6h	0.5383	0.071638	0.22134	0.121073	0.0476896		08P_6h	0.5809	0.07619	0.188169	0.10804	0.046662		08P_6h	0.5413	0.039015	0.222289	0.08291	0.079679	0.0348043		08P_6h	0.547	0.030094	0.22411	0.080792	0.078244	0.0397667
	09P_6h	0.5892	0.050275	0.2041	0.110996	0.045434		09P_6h	0.5253	0.065496	0.237996	0.116824	0.0543347		09P_6h	0.7926	0.002007	0.009854	0.195532		09P_6h	0.5388	0.072542	0.21403	0.124496	0.0501019		09P_6h	0.5925	0.076336	0.194989	0.106496	0.0297151		09P_6h	0.5383	0.03874	0.223964	0.08395	0.079675	0.035386		09P_6h	0.5512	0.030482	0.20221	0.088692	0.08665	0.0407684
	10P_6h	0.594	0.039605	0.2027	0.117317	0.046361		10P_6h	0.5207	0.065065	0.230131	0.125784	0.0583302		10P_6h	0.7851	0.004053	0.013268	0.197567		10P_6h	0.5448	0.070104	0.210986	0.128628	0.0454547		10P_6h	0.6031	0.063971	0.183972	0.108156	0.0407529		10P_6h	0.5343	0.037002	0.228664	0.08515	0.079746	0.0351292		10P_6h	0.5563	0.024344	0.21978	0.074223	0.085245	0.0400623
	11P_6h	0.4851	0.028399	0.2177	0.159322	0.109398		11P_6h	0.4354	0.033074	0.237221	0.160267	0.134065		11P_6h	0.4755	0.001998	0.018406	0.504073		11P_6h	0.4444	0.047437	0.224793	0.178207	0.105205		11P_6h	0.5496	0.007682	0.201044	0.146788	0.0948937		11P_6h	0.4512	0.022674	0.214281	0.09587	0.131598	0.0843894		11P_6h	0.4644	0.013849	0.21378	0.085476	0.128343	0.0941757
	12P_6h	0.4883	0.034247	0.2122	0.157837	0.107434		12P_6h	0.4262	0.028089	0.245723	0.178349	0.121646		12P_6h	0.486	0.001875	0.020188	0.491964		12P_6h	0.4461	0.048292	0.222988	0.177678	0.104937		12P_6h	0.5384	0.04637	0.184739	0.142888	0.0876302		12P_6h	0.4452	0.018147	0.22499	0.09577	0.131198	0.0847133		12P_6h	0.4637	0.018643	0.21007	0.093549	0.11981	0.0942076
	13P_6h	0.4907	0.01497	0.2155	0.172105	0.106684		13P_6h	0.4778	0.028323	0.234523	0.148631	0.110677		13P_6h	0.4962	0.00146	0.018742	0.483621		13P_6h	0.4503	0.044397	0.230567	0.177846	0.09687		13P_6h	0.5382	0.04473	0.185737	0.157362	0.0739516		13P_6h	0.4793	0.021124	0.20996	0.08484	0.125319	0.079494		13P_6h	0.4512	0.016672	0.21612	0.0953	0.127919	0.0928333
	(in %)	m0	m1	m2	m3	m4		(in %)	m0	m1	m2	m3	m4		(in %)	m0	m1	m2	m3		(in %)	m0	m1	m2	m3	m4		(in %)	m0	m1	m2	m3	m4		(in %)	m0	m1	m2	m3	m4	m5		(in %)	m0	m1	m2	m3	m4	m5
av	Ct + 8mM lac*	57.7133	5.61513	20.1667	11.9083	4.6012	av	Ct + 8mM lac*	56.9533	6.81877	20.0477	10.0286	6.15381	av	Ct + 8mM lac*	76.9967	0.139087	1.32997	21.5373	av	Ct + 8mM lac*	54.16	7.37027	20.4402	13.0166	5.01493	av	Ct + 8mM lac*	59.13	7.80735	17.3623	11.5376	4.15963	av	Ct + 8mM lac*	53.6567	4.3302	22.3525	8.37533	7.93307	3.34991	av	Ct + 8mM lac*	52.7833	3.77697	22.196	9.00677	8.4144	3.82184
st dev		1.69447	0.877031	0.912816	1.20517	0.167195	st dev		1.71658	0.901338	2.14777	1.04941	0.491049	st dev		1.3476	0.105386	0.0603566	1.34167	st dev		0.726292	0.476149	0.248062	0.444905	0.317951	st dev		1.0748	1.13851	0.293166	0.904043	0.549033	st dev		0.457639	0.0928008	0.274062	0.1539	0.0377577	0.267229	st dev		1.61414	1.01289	1.15149	1.10222	0.410256
av	TTFA + 8 mM lac*	58.1367	4.8066	20.12	12.2822	4.6531	av	TTFA + 8 mM lac*	51.9133	7.2133	23.4229	11.7996	5.64827	av	TTFA + 8 mM lac*	78.87	0.254533	1.196	19.6786	av	TTFA + 8 mM lac*	54.0633	7.1428	21.5452	12.4732	4.77487	av	TTFA + 8 mM lac*	59.2167	7.21657	18.9043	10.7564	3.90433	av	TTFA + 8 mM lac*	53.7967	3.82523	22.4972	8.40033	7.97	3.51065	av	TTFA + 8 mM lac*	55.15	2.83067	21.5367	8.12357	8.33797	4.01991
st dev		1.78864	0.760117	0.387427	1.5338	0.119113	st dev		0.70812	1.18708	0.394298	0.727271	0.201462	st dev		0.375899	0.132334	0.184159	0.109665	st dev		0.361709	0.123249	0.532146	0.37828	0.232416	st dev		1.11038	0.709716	0.55603	0.0926553	0.860182	st dev		0.351188	0.109152	0.330495	0.112095	0.00398873	0.0291514	st dev		0.465725	0.343725	1.15979	0.72447	0.450276
av	TTFA + 20mM lac*	48.8033	2.5872	21.5133	16.3088	10.7839	av	TTFA + 20mM lac*	44.6467	2.98287	23.9156	16.2416	12.213	av	TTFA + 20mM lac*	48.59	0.177767	1.9112	49.3219	av	TTFA + 20mM lac*	44.6933	4.67087	22.6116	17.791	10.2338	av	TTFA + 20mM lac*	54.2067	3.29273	19.0507	14.9013	8.54918	av	TTFA + 20mM lac*	45.8567	2.06483	21.641	9.216	12.9372	8.28656	av	TTFA + 20mM lac*	45.9767	1.6388	21.3323	9.14417	12.5357	9.37389
st dev		0.280951	0.988382	0.276827	0.784402	0.140152	st dev		2.75226	0.281298	0.584527	1.49751	1.17013	st dev		1.03504	0.0281898	0.0946866	1.02836	st dev		0.303699	0.20471	0.395892	0.0270407	0.473692	st dev		0.652482	2.18785	0.913923	0.748887	1.06335	st dev		1.82045	0.230068	0.773794	0.63395	0.351541	0.292435	st dev		0.74272	0.240959	0.305074	0.524007	0.480881
[truncated: 32 more columns]

[truncated: 1 more sheets: Supplementary Figure 5]
